# Supplementary material for: BRWD3 promotes KDM5 degradation to maintain H3K4 methylation levels
Source: Proc Natl Acad Sci U S A. 2023 Sep 18;120(39):e2305092120. doi: 10.1073/pnas.2305092120 (PMC10523488; doi:10.1073/pnas.2305092120)
Supplement: Supplementary file 2 — Dataset S01 (XLSX) [file pnas.2305092120.sd01.xlsx]

## Sheet: Sheet1
Ensembl Gene ID	Accession	Gene Symbol	p-value(two tail T-test)	Aundance ratio(BRWD3-HA/ORR)
FBgn0029645	Q9W4U5	CG14422	0.00605697	17.4801
FBgn0011785	Q9VC96	BRWD3	0.0376714	6.27785
FBgn0053300	Q7KTF6	Muc30E	0.00480182	5.29858
FBgn0033260	Q5BI50	Cul-4; Cul4	0.0231147	5.29824
FBgn0260962	Q9XYZ5	pic	0.0232147	5.23367
FBgn0051813	Q8IP68	CG31813	0.080846	4.29793
FBgn0035430	Q9VZR6	CG12009	0.0506767	3.8451
FBgn0030187	Q9W2X1	Ipod	0.0577872	3.82241
FBgn0025638	Q9W5E1	Roc1a	0.0170302	3.57588
FBgn0266696	X2JC02	CG42669; CG45186	0.0210961	3.45296
FBgn0031759	M9NEV0	lid	0.027343	3.44418
FBgn0032725	Q9VJ33	Nedd8	0.00635491	3.32329
FBgn0035987	Q0E8G6	CG3689	0.0450606	3.14767
FBgn0035872	M9NF33	CG7185	0.0338072	3.14275
FBgn0037707	Q9VHC0	RnpS1	0.0513832	3.03893
FBgn0085451	R9PY26	CG34422; htk	0.12242	3.03273
FBgn0028526	Q9V3Y7	CG15293	0.0924464	2.96548
FBgn0037099	Q9VP16	CG7173	0.0551242	2.90582
FBgn0066365	Q9VZE0	dyl	0.0911443	2.8992
FBgn0250754	B7Z0I8	CG42232	0.0237957	2.87648
FBgn0000359	P07182	Cp36	0.0445926	2.87071
FBgn0053905; FBgn0053901; FBgn0053871; FBgn0053895; FBgn0053897; FBgn0053903; FBgn0053893; FBgn0053891; FBgn0053887; FBgn0013981; FBgn0053875; FBgn0051611; FBgn0053909; FBgn0053883; FBgn0053885; FBgn0053899; FBgn0053907; FBgn0053873; FBgn0053889	P84040	His4r; His4:CG33893; His4:CG33887; His4:CG33897; His4:CG33885; His4:CG33901; His4:CG33871; His4:CG33909; His4:CG33891; His4:CG31611; His4:CG33905; His4:CG33907; His4:CG33883; His4:CG33875; His4:CG33889; His4:CG33873; His4:CG33903; His4:CG33899; His4:CG33895; His4:CG33869; His4:CG33881; His4:CG33877; His4:CG33879	0.000367513	2.86474
FBgn0038487	Q8IH13	TwdlW	0.0810113	2.84793
FBgn0032731	Q9VJ26	CG10641; Swip-1	0.121926	2.82024
FBgn0038465	Q9VEP8	Irc	0.0100919	2.76107
FBgn0261397	A1Z6Z8	didum	0.057397	2.75068
FBgn0263198	Q9VJ12	Acn	0.0455196	2.74472
FBgn0030340	Q9VYT7	CG15740	0.0558421	2.74131
FBgn0034512	A1ZBU8	CG18067	0.0467835	2.66178
FBgn0043456	X2JDP6	CG4747	0.0234554	2.65605
FBgn0031977	Q9VLU0	baf	0.00770725	2.63744
FBgn0035995	Q9VSZ1	CG3529	0.134318	2.61794
FBgn0052571	Q8IR11	TwdlX	0.0352142	2.61542
FBgn0265935	A0A0B4KEU5	coro	0.0324408	2.60093
FBgn0038941	Q9VD35	CG7080	0.0441868	2.59929
FBgn0034499	Q7JZJ3	Cpr56F	0.0667074	2.59193
FBgn0036678	M9NFI4	CG11905	0.0504238	2.56517
FBgn0037224	Q9VMZ5	TwdlF	0.0944028	2.5646
FBgn0052570	Q8IR10	TwdlY	0.123872	2.54949
FBgn0020503	Q9VJE5	CLIP-190	0.054432	2.54297
FBgn0033158	A1Z6X0	CG12164	0.0572317	2.51183
FBgn0264493	Q9VFP2	rdx	0.0229234	2.48931
FBgn0051326	Q8ING0	contaminant_KERATIN18	0.187502	2.48297
FBgn0263973	M9NE38	CG32397; jv	0.0382515	2.47089
FBgn0261799	Q9VV62	dsx-c73A	0.0769382	2.4435
FBgn0035073	Q9W0Z4	CG16896	0.315835	2.42785
FBgn0002930	Q7JWX3	nec	0.0949827	2.42479
FBgn0032773	Q9VIX7	fon	0.192813	2.41789
FBgn0037737	A8JQW3	Pnn	0.0537364	2.41489
FBgn0040279	Q9VNN6	Osi14	0.0593077	2.41343
FBgn0037225	Q9VMZ6	TwdlG	0.0993404	2.3975
	C0HL66	his3.3A	0.00114519	2.38433
FBgn0004511	Q9VYU7	dy	0.0657488	2.35962
FBgn0003065	Q9V9U0	CG2150	0.0581737	2.3566
FBgn0014133	M9PHL6	bif	0.0311894	2.35273
FBgn0004650	O76904	fs(1)N	0.325996	2.33487
FBgn0033275	Q7JRA5	CG14756	0.0534276	2.32293
FBgn0002873	M9PJN0	mud	0.00476539	2.30889
FBgn0034159	A1ZAJ7	CG15615	0.085413	2.30369
FBgn0260991	Q7JRJ9	Incenp	0.0078622	2.29356
FBgn0033320	A1Z7H7	CG8586	0.235288	2.29342
FBgn0024491	Q9VEX9	Bin1	0.0445112	2.28012
FBgn0265042	A0A0B4JCZ2	Ir; Irk1	0.0602402	2.26592
FBgn0038516	Q8IN96	CG5840; P5cr-2	0.053673	2.2637
FBgn0005390	Q9W451	fs(1)M3	0.362732	2.25494
FBgn0001197	A0A0B4KH25	His2Av	0.00129115	2.24256
FBgn0053868; FBgn0053908; FBgn0061209; FBgn0053902; FBgn0053874; FBgn0053910; FBgn0053900; FBgn0053890; FBgn0053882; FBgn0053894; FBgn0053876; FBgn0053886; FBgn0053872; FBgn0053896; FBgn0053884; FBgn0053892; FBgn0053906; FBgn0053870; FBgn0053888; FBgn0053878; FBgn0053904; FBgn0053880; FBgn0053898	P02283	His2B:CG33874; His2B:CG33884; His2B:CG33890; His2B:CG33904; His2B:CG33888; His2B:CG33872; His2B:CG17949; His2B:CG33898; His2B:CG33882; His2B:CG33880; His2B:CG33868; His2B:CG33902; His2B:CG33900; His2B:CG33892; His2B:CG33896; His2B:CG33910; His2B:CG33886; His2B:CG33870; His2B:CG33894; His2B:CG33878; His2B:CG33908; His2B:CG33906; His2B:CG33876	0.00496246	2.238
FBgn0040777	Q95R82	CG14767	0.088698	2.23388
FBgn0031631	Q9VR29	CG3225	0.00555588	2.22044
FBgn0036352	Q8SXH1	CG14110	0.0924268	2.20769
FBgn0027930	A0A126GUP6	MP1	0.218803	2.20617
FBgn0051321	Q8INF8	CG31321	0.093	2.20115
FBgn0039444	Q9VBD2	TwdlD	0.144834	2.19234
FBgn0015778	Q9VFT4	rin	0.034329	2.19144
FBgn0086707	Q9VJ87	ncm	0.0220293	2.18739
FBgn0039469	Q9VB95	TwdlC	0.0814681	2.18705
FBgn0040284	Q9V3W7	SF2	0.00942238	2.17923
FBgn0028938	Q9V3G8	CG16886	0.0450786	2.17579
FBgn0050101	Q7K0W4	CG30101	0.0933846	2.16924
FBgn0022772	O16810	Orc1	0.00634779	2.16882
FBgn0028408	Q7K304	Drep-2; Drep2	0.037285	2.16353
FBgn0034313	Q7JRH5	CG5726	0.014976	2.15996
FBgn0029807	Q9W475	CG3108	0.0687077	2.1559
FBgn0035617	Q9VRM6	l(3)psg2	0.0238149	2.14752
FBgn0265935	A0A0B4KEJ7	coro	0.0512162	2.14553
FBgn0261606	P41092	RpL27A	0.114	2.14341
FBgn0036534	Q86NM7	Dcp2	0.00108767	2.14177
FBgn0262167	Q9VC64	ana1	0.153977	2.10263
FBgn0039406	Q9VBH8	RpL34a	0.032012	2.09485
FBgn0003716	Q95SI0	tkv	0.311976	2.09122
FBgn0037227	Q9VMZ8	TwdlV	0.126723	2.08702
FBgn0004649	P98163	yl	0.299393	2.08663
FBgn0038611	Q9VE79	CG14309	0.123235	2.08357
FBgn0002906	Q9VGI8	Blm; mus309	0.0250874	2.07428
FBgn0019925	O18405	Surf4	0.086361	2.07408
FBgn0032454	Q9VK59	CG5787	0.00463591	2.06962
FBgn0013269	P54397	FK506-bp1	0.0340898	2.06839
FBgn0004449	M9PGF7	Ten-m	0.00589005	2.05754
FBgn0036482	Q8IQM0	CG13457	0.0135697	2.05508
FBgn0002638	P25171	Bj1; Rcc1	0.0299799	2.05289
FBgn0036340	Q9VU43	SRm160	0.0188419	2.05285
FBgn0051712	Q9VL63	CG31712	0.00701148	2.05226
FBgn0032516	Q8IP71	CG9293	0.011978	2.05119
FBgn0003459	Q9VUE5	stwl	0.00224691	2.04546
FBgn0030186	Q9W2X5	CG2962	0.13339	2.04475
FBgn0030569	Q9VY31	CG9411	0.134065	2.03892
FBgn0039851	Q9V9X1	mey	0.137269	2.03367
FBgn0033359	B7YZU2	CG8213	0.0121785	2.03039
FBgn0053815; FBgn0053818; FBgn0053848; FBgn0053851; FBgn0051613; FBgn0053839; FBgn0053866; FBgn0053827; FBgn0053863; FBgn0053845; FBgn0053833; FBgn0053809; FBgn0053830; FBgn0053824; FBgn0053836; FBgn0053854; FBgn0053860; FBgn0053806; FBgn0053821; FBgn0053803; FBgn0053842; FBgn0053857; FBgn0053812	P02299	His3:CG33827; His3:CG33806; His3:CG33842; His3:CG33836; His3:CG33866; His3:CG33818; His3:CG33821; His3:CG33824; His3:CG33809; His3:CG33857; His3:CG33851; His3:CG33812; His3:CG33854; His3:CG33833; His3:CG33830; His3:CG33839; His3:CG33815; His3:CG33860; His3:CG33848; His3:CG33803; His3:CG33863; His3:CG33845; His3:CG31613	0.00329211	2.02432
FBgn0039437; FBgn0039434	Q8I0N3	TwdlL	0.0484276	2.01982
	contaminant_PIGR_HUMAN owl		0.371347	2.01862
FBgn0037424	Q9VNN7	Osi15	0.0361612	2.01484
FBgn0029128	Q8MS37	tyn	0.119678	2.01016
FBgn0026721	Q7KN04	fat-spondin	0.0908442	2.00658
FBgn0039581	Q9VAW1	Moca-cyp	0.0216467	1.99796
FBgn0035547	Q8SWU6	CG15022	0.0760361	1.97786
	P41572	Pgd	0.0065356	1.97569
FBgn0030243	Q9VZ60	CG2186	0.0377283	1.97058
FBgn0085412	A0A0B4KH30	CG34383	0.0113609	1.97003
FBgn0040394	Q9W526	CG16903	0.00983018	1.96826
FBgn0011571	Q27294	caz	0.0453747	1.96644
FBgn0010774	Q9V3E7	Aly; Ref1	0.0053893	1.96009
FBgn0034301	A1ZB32	CG5756	0.154759	1.95833
FBgn0053208	Q86BA1	Mical	0.00495699	1.95573
FBgn0034420	B7YZL5	CG10737	0.0296471	1.9557
FBgn0038608	E8NH59	WRNexo	0.0383125	1.94029
FBgn0034517	Q7K5J8	Cpr57A	0.0722897	1.93451
FBgn0028697	O17445	RpL15	0.0751772	1.9323
FBgn0005198	M9PD17	gig	0.289417	1.93198
FBgn0042134	Q9I7D3	Capr	0.0369016	1.93064
FBgn0034391	A1ZBD8	CG15080	0.036459	1.92378
FBgn0086347	Q23978	Myo31DF	0.0588537	1.92363
FBgn0051092	Q7YTZ6	LpR2	0.104616	1.91596
FBgn0037181	M9PG09	CG11370	0.045975	1.9069
FBgn0259173	Q9VS25	corn	0.0674251	1.90501
FBgn0011225	A0A0B4KGX1	jar	0.143345	1.90376
FBgn0002926	P98159	ndl	0.278521	1.8989
FBgn0027560	Q9Y119	Tps1	0.161412	1.89561
FBgn0025683	Q9VPJ9	CG3164	0.127436	1.89522
FBgn0037146	Q9VNW6	CG7470	0.160975	1.88979
FBgn0052177	Q9VVJ5	Ndfip	0.311182	1.88955
FBgn0004781	O97060	Ccp84Ac	0.180755	1.88818
FBgn0004587	P26686	B52	0.0518697	1.8876
FBgn0014026	P46223	RpL7A	0.0201002	1.87983
FBgn0011305	Q8SYR3	Rsf1	0.000389384	1.87455
FBgn0033658	A1Z8Q0	TwdlBeta	0.148865	1.87087
FBgn0085446	M9PDW8	CG34417	0.0440801	1.8693
FBgn0033874	Q7K0S6	CG6347	0.131762	1.86635
FBgn0002577	Q9VYU8	m	0.105421	1.86469
FBgn0266420	P20240	Ote	0.00690075	1.8588
FBgn0023170	O16130	RpL39	0.234448	1.85734
FBgn0030854	X2JFW6	CG8289	0.0757653	1.84734
FBgn0039857	Q9V9W2	RpL6	0.0161492	1.84224
FBgn0017579	P55841	RpL14	0.00743335	1.84141
FBgn0003942	P15357	RpS27A	0.0703824	1.84023
FBgn0051108	Q9VBX5	CG31108	0.0132716	1.83748
FBgn0038638	Q9VE49	CG7702	0.00253911	1.82908
FBgn0040066	M9NDM4	wds	0.112874	1.82744
FBgn0034877	Q9W1N3	levy	0.00259348	1.82706
FBgn0029785	Q9W499	RpL35	0.0264861	1.82294
FBgn0028734	Q9NFU0	Fmr1	0.00239428	1.82251
FBgn0003187	Q23989	qua	0.0497954	1.82233
FBgn0039628	Q9VAQ4	CG11841	0.0555197	1.82111
FBgn0004656	P13709	fs(1)h	0.0266361	1.82025
FBgn0010750	Q9VN55	atms	0.00855935	1.81832
FBgn0053859; FBgn0053856; FBgn0053853	Q4AB57	His2A:CG33853; His2A:CG33859; His2A:CG33856	0.00818929	1.81741
FBgn0035539	Q95RQ1	contaminant_KERATIN03	0.0603422	1.8165
FBgn0031764	Q9VMJ1	CG9107	0.0195581	1.81486
FBgn0000412	A4V2K7	D1	0.10112	1.81195
FBgn0039719	A0A0B4KI23	CG15515	0.219197	1.80865
FBgn0005593	X2J5G6	RpL7	0.0108077	1.80635
FBgn0041775	M9PF14	tral	0.1255	1.80609
FBgn0038511	Q9VEJ9	CG5873; cysu	0.0727055	1.80539
FBgn0028473	A0A0B4LEY9	CG8801; Non1	0.000202162	1.80473
FBgn0029873	Q9W3Z5	CG3918	0.0353419	1.80455
FBgn0002781	A0A0B4K7A6	mod(mdg4)	0.0055202	1.80389
FBgn0035720	Q8MZI3	CG10077	0.00309322	1.80363
FBgn0037696	Q9VHD3	CG9362; GstZ1	0.000849096	1.80322
FBgn0030293	Q9VZ00	CG1737	0.00831605	1.79673
FBgn0261286	Q8IH00	Mat89Ba	0.00468231	1.7961
FBgn0038108	E1JIJ7	CG7518	0.0273415	1.78874
FBgn0039488	Q9VB74	CG6066	0.00453784	1.78754
FBgn0086856	Q8SXU0	CG11555	0.0106606	1.78663
FBgn0262730	Q9W427	CG14446; dtn	0.183728	1.78001
FBgn0015331	Q9V3C0	abs	0.00844136	1.77567
FBgn0027567	Q9VT61	CG8108	0.00780426	1.77418
FBgn0037313	Q59E06	CG1161	0.0419474	1.77336
FBgn0031066	Q9VWD1	CG14235; CoVIb; COX6B	0.00258941	1.76031
FBgn0035541	Q9VZC8	CG15019	0.382873	1.75966
FBgn0050413	Q8MLS3	CG30413	0.21754	1.75831
FBgn0026372	Q9W0A8	RpL23A	0.011306	1.75153
FBgn0023479	Q9VSU2	Tequila; teq	0.159979	1.75106
FBgn0037899	Q9VGN9	RpL24-like	7.78623e-05	1.75068
FBgn0261119	Q7KLW9	Prp19	0.00124161	1.7483
FBgn0038585	Q9VEB3	CG7993; Non3	0.0012725	1.7478
FBgn0000451	M9PHZ2	ect	0.0344808	1.74724
FBgn0050183	Q9W1L2	CG30183	0.895606	1.74657
FBgn0035875	Q9VSH7	Cpr66Cb	0.18611	1.74488
FBgn0002607	P36241	RpL19	0.0472321	1.74255
FBgn0005536	M9NDS8	Mbs	0.0368029	1.74242
FBgn0028897	Q9VJL9	CG4935	0.0380378	1.73939
FBgn0011272	P41126	RpL13	0.0367733	1.73863
FBgn0039434; FBgn0039437	Q9VBE2	TwdlM	0.318559	1.73781
FBgn0031191	Q9VR58	Cp110	0.041444	1.73569
FBgn0032050	Q9VLK2	CG13096	0.000304722	1.73484
FBgn0037719	Q709R6	bocksbeutel; bocks	0.028874	1.73343
FBgn0015271	Q24169	Orc5	0.00963493	1.73324
FBgn0086690	M9PCJ5	cp309; Plp	0.0792451	1.72845
FBgn0036211	X2JGK6	CG5946	0.00725001	1.7271
FBgn0029644	Q9W4U6	CG14421	0.0297054	1.72663
FBgn0027889	A4V3G8	ball	0.00618341	1.72655
FBgn0010355	E1JJ72	Taf1	0.109935	1.72652
FBgn0029002	Q9W0S4	miple2	0.262209	1.72317
FBgn0011760	Q24117	ctp	0.0392454	1.72122
FBgn0039730	A0A0B4KI59	CG7903	0.0302355	1.7164
FBgn0036480	M9MSL4	Cep135	0.397958	1.71486
FBgn0036678	Q8IQQ1	CG11905	0.0494785	1.71466
FBgn0034243	Q7JXU4	ns2	0.000679076	1.71216
FBgn0042111	Q9I7H8	CG18766	0.252526	1.70903
FBgn0000253	A0A0B4LF57	Cam	0.186662	1.70865
FBgn0264489	Q867T3	CG33205; CG43897	0.180423	1.7082
FBgn0027504	Q7KMI3	Thioredoxin-2 OS=Drosophila melanogaster OX=7227 GN=Trx-2 PE=1 SV=3	0.012843	1.70565
FBgn0036825	Q9VVU2	RpL26	0.129453	1.70499
FBgn0032488	Q9VK18	CG16812	0.00163616	1.70431
FBgn0003261	E1JJ68	Rm62	0.000899246	1.70158
FBgn0022069	Q9VJZ7	Nnp-1	0.000942477	1.7007
FBgn0022959	Q95RE4	yps	0.00281608	1.70007
FBgn0031452	Q9VQF5	Cwc25	0.0109544	1.69992
FBgn0003134	P48461	Pp1alpha-96A	0.00488127	1.69957
FBgn0029897	Q9W3W8	RpL17	0.0701398	1.698
FBgn0039436	Q9VBE0	TwdlB	0.253729	1.69787
FBgn0004401	P41073	Pep	0.0334051	1.69595
FBgn0003732	P15348	Top2	0.0253623	1.68729
FBgn0039644	Q961D3	CG11897	0.272769	1.68607
FBgn0037137	M9PFZ1	Nopp140	0.10345	1.68606
FBgn0030631	Q9VXW2	CG6227	0.00974412	1.68394
FBgn0015602	Q94513	BEAF-32	0.14819	1.68086
FBgn0005654	Q7K2L1	lat; Orc3	0.048912	1.68033
FBgn0004181	Q9U6L5	Peb; Ebp	0.15455	1.68027
FBgn0035792	Q9VS81	CG7548	0.214241	1.68012
FBgn0039233	Q9VC28	CG7006	0.000733421	1.67544
FBgn0027571	Q9VQL7	CG3523; FASN1	0.19222	1.67535
FBgn0011604	Q24368	Iswi	0.00400729	1.67116
FBgn0261562	M9PGW2	CG42676	0.0316838	1.6703
FBgn0031980	Q9VLT7	RpL36A	0.291454	1.66902
FBgn0053180	M9MS57	Ranbp16	0.203982	1.66844
FBgn0261535	Q9V3P2	l(2)34Fd	0.278904	1.6683
FBgn0037351	Q9VNE9	RpL13A	0.0155123	1.6669
FBgn0010409	P41093	RpL18A	0.0255798	1.66286
FBgn0038233	Q9VFJ3	HtrA2	0.205615	1.65884
FBgn0050349	A1Z7K2	CG30349	0.000522596	1.65656
FBgn0051253; FBgn0051131	Q8I050	CG31131; CG31253	0.127493	1.6564
FBgn0003279	P09180	RpL4	0.0423916	1.6553
FBgn0052855	Q8INC0	CG32855	0.061635	1.65514
FBgn0039359	Q9VBN5	RpL27	0.0416212	1.65473
FBgn0036038	Q9VT41	defl	0.100825	1.65411
FBgn0033741	A1Z909	CG8545	0.00135402	1.65176
FBgn0003231	P14199	ref(2)P	0.407894	1.65124
FBgn0036342	Q9VU46	CG11279	0.0204483	1.64536
FBgn0031575	Q9VQV7	Cep97	0.0659307	1.64462
FBgn0028471	Q9V3H9	CG5720; Nab2	0.00662496	1.64322
FBgn0024733	M9PIM0	RpL10	0.000862585	1.64297
FBgn0029662	Q9W4S1	CG12206	0.120263	1.64293
FBgn0260456	Q9W124	CG4806	0.000477747	1.64228
FBgn0010246	Q23979	Myo61F	0.156283	1.63602
FBgn0030301	M9PHL2	HP5	0.04868	1.63529
FBgn0004169	E1JJP0	up	0.674393	1.63359
FBgn0004584	P27864	Rrp1	0.0105503	1.63173
FBgn0003016	Q27421	osp	0.104779	1.62818
FBgn0037810	Q8INM3	sle	0.0111561	1.62753
FBgn0259785	Q9VP57	pzg	0.0133848	1.6272
FBgn0036386	Q9VUA0	CG8833	0.036919	1.62553
FBgn0035624	Q9VRN3	Eaf6	0.0394456	1.62534
FBgn0039868	Q9V9U9	CG11563	0.161792	1.62477
FBgn0015781	Q9V3F8	P5cr	0.128715	1.62207
FBgn0033728	Q95RB2	Cpr49Ae	0.562805	1.62137
FBgn0002626	P04359	RpL32	0.0773649	1.62113
FBgn0010438	P54622	mtSSB	0.0264713	1.62109
FBgn0039687	Q9VAI4	CG7593	0.0042616	1.62095
FBgn0261385	Q9V4P1	scra	0.663003	1.62046
FBgn0033454	Q7JQT9	CG1671	0.00252484	1.61944
FBgn0040007	Q9W5N2	RpL38	0.178262	1.6191
FBgn0266570	Q7K4H4	CG2982	0.00103442	1.61845
FBgn0032051	Q9VLK1	CG13097	0.00260449	1.61765
FBgn0035213	Q8IRH5	CG2199	0.114709	1.61661
FBgn0039274	Q9VBY2	CG11920	0.0064596	1.61584
FBgn0250833	Q5U126	CG34461	0.386056	1.61513
FBgn0032925	Q9VIF0	CG9246	0.0459264	1.61509
FBgn0035208	Q8IRH6	CG9184	0.144455	1.61301
FBgn0002579	X2JC35	RpL36	0.0661765	1.6124
FBgn0032138	Q9VL96	CG4364	0.015982	1.61235
FBgn0037328	Q9VNB9	RpL35A	0.020414	1.61232
FBgn0034989	Q9W196	CG3356	0.0361622	1.61004
FBgn0036612	Q0E8E2	CG4998	0.165108	1.60931
FBgn0038381	Q9VF14	CG3303	0.00354564	1.60771
FBgn0015270	Q24168	Orc2	0.0287367	1.60738
FBgn0034975	Q9W1A9	enok	0.0278559	1.60708
FBgn0261800	P11046	LanB1	0.0937263	1.6066
FBgn0001215	P07909	Hrb98DE	0.173408	1.60658
FBgn0034514	A1ZBV0	CG13427	0.471896	1.60476
FBgn0004924	Q494M1	Top1	0.0984084	1.60437
FBgn0086451	Q9VM75	l(2)k09022	0.000499295	1.6015
FBgn0032105	Q9VLD6	borr	0.0891016	1.60117
FBgn0000163	X2JCB3	baz	0.020619	1.60104
FBgn0039098	Q9VCK2	CG13822; GILT3	0.0231004	1.59911
FBgn0039217	Q8IMV7	CG13627	0.208431	1.59507
FBgn0031659	Q9VMX1	CG14043	0.201527	1.59481
FBgn0035257	Q8SZ38	CG12011	0.00163293	1.59396
FBgn0033845	E1JH57	mars	0.0485582	1.59366
FBgn0243586	Q9VBD0	Tb	0.237615	1.5936
FBgn0266581	Q9VD51	pit	2.63525e-05	1.59276
FBgn0015288	P50887	RpL22	0.0125035	1.5919
FBgn0025388	Q5BI31	CG12179	0.144761	1.5901
FBgn0052694	Q9W2Z6	CG32694	0.199864	1.58961
FBgn0267791	E1JGN7	bl; HnRNP-K	0.141602	1.58922
FBgn0030061	Q9W3C2	CG1785	0.0150296	1.58894
FBgn0261602	Q9V3G1	RpL8	0.0432154	1.5889
FBgn0029531	Q8SXG9	CG13362	0.161958	1.58752
FBgn0086710	Q9VJ19	RpL30	0.0618301	1.58616
FBgn0010926	Q9VEJ2	l(3)07882	0.0130776	1.5841
FBgn0264492	A4V2B8	CkIIalpha	0.00631571	1.58367
	Q9VZE6	CG11583	0.000598072	1.58315
FBgn0036500	Q9VUN7	CG7275	0.0019716	1.58183
FBgn0034657	Q8MLV1	LBR	0.0189557	1.58132
FBgn0263705	Q9VZ45	Myo10A	0.135637	1.58086
FBgn0086906	M9PEA0	sls	0.173252	1.58045
FBgn0035753	Q9VS34	RpL18	0.045028	1.57982
FBgn0002525	M9NE89	Lam	0.00238696	1.57971
FBgn0259990	E1JIZ7	CG42487	0.0176005	1.57907
FBgn0027603	Q9VWK5	Ulp1	0.0134323	1.57887
FBgn0026370	A0A0B4KF69	SRPK	0.0523576	1.57572
FBgn0033100	Q8SYQ8	CG3420	0.0127092	1.57297
FBgn0024364	O46307	CG11417	0.000220744	1.57097
FBgn0011692	Q9VZF5	pav	0.903251	1.57051
FBgn0025366	O76994	Ip259	0.0200624	1.56902
	Q00174	LanA	0.0977527	1.56792
FBgn0261547	Q9VVC6	Exn	0.0612709	1.56763
FBgn0039182	Q9VC94	CG5728	0.00163998	1.56683
FBgn0037427	A0A0B4KGL7	Osi17	0.0466148	1.56468
FBgn0261016	A8DQW8	clos	0.239425	1.56335
FBgn0028734	A0A0B4K618	Fmr1	0.0240108	1.56256
FBgn0015527	O61345	pen; peng	0.0865647	1.56249
FBgn0260745	Q9VGE9	mfas	0.409796	1.56087
FBgn0011020	Q9VI72	Sas-4	0.314724	1.56077
FBgn0036605	Q9VV29	CG13041	0.449008	1.55945
FBgn0261618	A0A0B4K6K9	larp	0.0307198	1.55897
FBgn0020910	O16797	RpL3	0.0395988	1.5586
FBgn0038252	Q8MSC4	CG3509; BigH1	0.148918	1.55719
FBgn0010408	C6SUW3	RpS9	0.158696	1.55526
FBgn0032836	Q9VIQ5	CG10680	0.0268874	1.5526
FBgn0002466	M9PI41	sti	0.60331	1.5525
FBgn0263289	A0A0B4K6M4	scrib	0.0232141	1.55243
FBgn0002736	P49028	mago	0.109986	1.55042
FBgn0034878	Q95RQ8	pita	0.1174	1.54948
FBgn0039713	A0A0B4K6N1	RpS8	0.0157407	1.54588
FBgn0016726	Q24154	RpL29	0.425423	1.54558
FBgn0032774	Q0E8P1	CG17549	0.227458	1.54482
FBgn0029941	Q9W3R9	CG1677	0.0398288	1.54455
FBgn0051352	A0A0B4LGY1	Unc-115a	0.215911	1.5438
FBgn0086895	A1Z9L3	pea	0.016305	1.54291
FBgn0266284	X2JA43	ns3	0.00112909	1.54095
FBgn0261790	Q9VLV5	SmE	0.00786397	1.54076
FBgn0027330	Q9W3C1	l(1)G0020	0.00150033	1.54017
FBgn0052344	Q8SY39	CG32344	0.00011538	1.538
FBgn0034583	Q9W2M4	CG10527	0.348368	1.53792
FBgn0061200	Q9VXE6	Nup153	0.0170319	1.53791
FBgn0033378	Q9V535	tsu	0.163405	1.53697
FBgn0030959	Q9VWQ3	CG6961	0.0388383	1.53693
FBgn0036376	Q9VU88	Liprin-beta	0.000498733	1.53669
FBgn0046214	Q9VBX3	vig2	0.471113	1.53171
FBgn0010226	P41043	GstS1	0.310671	1.53052
FBgn0086265	Q9VMK3	psd	0.136276	1.52859
FBgn0038473	Q8MT06	ns1	0.0379029	1.52746
FBgn0035281	Q9W077	Cpr62Bc	0.0292175	1.5272
FBgn0037083	Q9VP35	CG5656; Alp1	0.188584	1.52456
FBgn0039828	Q9V9Z9	CG1542	0.0200313	1.52452
FBgn0033059	Q7K4B2	S68241 immunoglobulin light chain (Mab13-1) - mouse (fragment)	0.00666541	1.52139
FBgn0261802	R9PY70	CG42748	0.0541596	1.52136
FBgn0261362	Q7K2W6	proPO-A1; PPO1	0.0213095	1.52123
FBgn0033473	A1Z830	CG12128	0.0731656	1.52036
FBgn0050069	A1Z9M5	CG30069	0.134054	1.52036
FBgn0031799	Q9V3V3	Pez	0.139251	1.52003
FBgn0051278	Q9VGY2	CG31278	0.320953	1.51936
FBgn0034083	A1ZAB1	lbk	0.194719	1.51795
FBgn0033859	A1Z9G2	CG6197; fand	0.0155018	1.51783
FBgn0036607	Q9VV31	CG13059	0.634312	1.51783
FBgn0036213	Q9VTP4	RpL10Ab	0.0422983	1.51709
FBgn0028544	Q9V3Z9	CG16884	0.264401	1.51652
FBgn0027602	X2JKW3	CG8611	0.000873304	1.51484
FBgn0029688	X2JAF1	lva	0.00147555	1.5131
FBgn0037213	Q9VMY3	CG12581	0.0688106	1.51183
FBgn0032987	Q9V9M7	RpL21	0.0566955	1.51106
FBgn0028744	Q7K0Y1	CG5033	0.00253394	1.51067
FBgn0030479	Q9VYD8	Rbp1-like	0.140749	1.50796
FBgn0034022	Q29QW0	CG12964	0.196929	1.50709
FBgn0028577	Q8T6B9	pUf68; hfp	0.345493	1.5058
FBgn0001114	P33438	Glt	0.242136	1.50566
FBgn0016685	A0A0B4KI24	Nlp	0.232828	1.50503
FBgn0261597	P13008	RpS26	0.0742914	1.50441
FBgn0039852	Q9V9X0	nyo	0.252448	1.50366
FBgn0031052	Q9VWE6	CG14215	0.018964	1.50352
FBgn0267348	P15215	LanB2	0.153847	1.50153
FBgn0031418	Q9VQB4	CG3609	0.0114546	1.50059
FBgn0038275	Q9VFE6	CG3817	0.0978436	1.49962
FBgn0001330	X2JCE0	kz	0.0178965	1.49635
FBgn0036124	Q9VTE6	CG7839	0.0246303	1.49626
FBgn0028554	Q9V3V0	x16	0.0409936	1.49514
FBgn0039441	Q9VBD5	TwdlN	0.562789	1.49501
FBgn0050122	E1JGL8	CG30122	0.0509549	1.49465
FBgn0028984	Q9VFC2	Spn5; Spn88Ea	0.124438	1.4937
FBgn0024326	O61444	Mkk4	0.0196935	1.49116
FBgn0032518	X2JE06	RpL24	0.0132168	1.48869
FBgn0004856	M9PGQ6	Bx42	0.00727454	1.4884
FBgn0045866	Q8SXY6	contaminant_KERATIN22	0.00375388	1.48835
FBgn0030616	M9PH59	RpL37a	0.453122	1.4878
FBgn0021995	Q7JQN4	Rs1	0.00579916	1.48362
FBgn0030474	Q9VYE3	CG15747	0.0761527	1.48225
FBgn0261789	Q9VI10	SmD2	0.0021219	1.48151
FBgn0053807	Q4ABD8	His1:CG33807	0.110165	1.48122
FBgn0040079	Q9V3I3	pkaap	0.0471892	1.4811
FBgn0051999	Q9V4B8	CG31999	0.374313	1.47954
FBgn0028479	Q8IPE8	CG4389; Mtpalpha	0.0775345	1.47842
FBgn0028622	Q7K3W4	P36604 78 KD GLUCOSE REGULATED PROTEIN HOMOLOG PRECURSOR (GRP 78) (IMMUNOGLOBULIN...	0.277242	1.4782
FBgn0035591	Q9VRJ7	CG4611	6.04071e-05	1.47578
FBgn0036734	Q9VVI1	CG7564	0.0349446	1.47278
FBgn0038211	Q9VFM0	CG9649	0.104705	1.47007
FBgn0001987	Q7KT70	Gli	0.0634059	1.46991
FBgn0037261	Q9VN39	CG9775	0.00930952	1.46936
FBgn0264816	Q9VE72	CG44009; koko; Vti1b	0.0267801	1.46919
FBgn0004047	X2JEX8	Yp3	0.21627	1.46895
FBgn0023081	Q9W1B0	gek	0.131434	1.46521
FBgn0038535	Q960Y8	alt	0.184381	1.46518
FBgn0032015	Q8SY53	CG7830; Ostgamma	0.00722285	1.46471
FBgn0016047	A1Z8J3	nompA	0.239517	1.46291
FBgn0003256	P40417	rl	0.143769	1.46257
FBgn0010265	Q03334	RpS13	0.0113436	1.46236
FBgn0033721	Q7JWN2	CG13159	0.0528404	1.46208
FBgn0265003	A0A0B4KEE4	koi	0.146266	1.4601
FBgn0086356	A1Z9I5	tum	0.5543	1.45986
FBgn0033868	Q500X4	S-Lap7	0.956586	1.45899
FBgn0039229	Q8IMV6	Saf-B	0.108926	1.4582
FBgn0000377	P17886	crn	0.0501595	1.45812
FBgn0087002	Q9V496	Rfabg; apolpp	0.260334	1.45741
FBgn0010770	Q9VDE5	ppan	0.161454	1.45611
FBgn0004913	P35600	Gnf1	0.0391868	1.45427
FBgn0051368	Q9VGG9	CG31368	0.00251637	1.45402
FBgn0011327	Q9XZ61	Uch-L3; Uch-L5	0.0425358	1.45321
FBgn0035915	Q9VSM6	S-Lap1	0.813438	1.45164
FBgn0033504	A1Z871	CAP	0.302176	1.45088
FBgn0031629	Q8SZK9	Clect27	0.243492	1.45055
FBgn0261596	Q9W229	RpS24	0.0628439	1.44989
FBgn0003888	A0A0B4LGH1	betaTub60D	0.0459941	1.44909
FBgn0260934	E1JGN0	par-1	0.0508198	1.44887
FBgn0025352	Q9W1H8	Thiolase	0.105594	1.44721
FBgn0031907	C9QPE7	CG5171	0.0505674	1.44694
FBgn0044511	Q8I0J3	mRpS21	0.0174317	1.44604
FBgn0262125	A0A0B4K5Z8	sec23	0.146686	1.44556
FBgn0030617	A8JUX3	CG9095	0.111292	1.44556
FBgn0037670	Q9VHG5	CG8436; Ibf1	0.0576625	1.44533
FBgn0034734	Q9W246	CG4554	0.11509	1.44458
FBgn0038476	Q8SX89	kuk	0.0164649	1.44168
FBgn0052082	Q8IQE6	CG32082; IRSp53	0.115506	1.44088
FBgn0011824	Q7KVQ0	CG4038	0.0884073	1.44053
FBgn0039241	Q9VC18	CG11089	0.210998	1.43992
FBgn0017561	X2JJC8	Ork1	0.597115	1.43833
FBgn0067102	Q9W297	GlcT-1	0.411784	1.43812
FBgn0029969	Q9W3N9	CG10932	0.0782353	1.43749
FBgn0262734	X2JC79	Rbp2	0.380461	1.43593
FBgn0031114	Q9VR99	cactin	0.088361	1.43578
FBgn0015391	Q9V3A7	glu	0.00674957	1.43474
FBgn0263289	A0A0B4KI37	scrib	0.110584	1.43404
FBgn0004227	X2JFR1	nonA	0.234918	1.43359
FBgn0030365	Q9VYQ9	Tango4	0.0010929	1.43165
FBgn0022355	Q9VWV6	Tsf1	0.104959	1.43053
FBgn0031879	E1JHA6	uif	0.180242	1.42991
FBgn0039265	Q8SWX6	CG11790	0.0201623	1.42975
FBgn0015321	X2JAX3	UbcD4; Ubc4	0.287473	1.42922
FBgn0035422	Q9VZS5	RpL28	0.121034	1.42681
FBgn0026196	Q9VM69	nop5	0.0135699	1.42538
FBgn0010808	Q9VA18	l(3)03670	0.0369833	1.42359
FBgn0031664	Q7K4I5	CG8892	0.15962	1.42327
FBgn0261592	P29327	RpS6	0.0124294	1.42284
FBgn0037526	Q8SXK2	CG10092; ArgRS-m	0.0278906	1.4228
FBgn0031390	Q9VQ76	tho2	0.00405897	1.42241
FBgn0015756	X2JDU0	RpL9	0.222332	1.42064
FBgn0036514	Q9VUR2	CG12301	0.0319538	1.4196
FBgn0266557	M9NEL3	kis	0.217852	1.41903
FBgn0015379	P54353	dod	0.0697256	1.41843
FBgn0032620	Q9VJG2	CG12288	0.280972	1.41771
FBgn0034430	Q7K159	mip40	0.132147	1.4173
FBgn0031590	Q9VQX6	CG3702	0.0204921	1.41619
FBgn0037414	Q9VNM7	Osi7	0.167844	1.41603
FBgn0052409	Q8I937	CG32409	0.167112	1.41502
FBgn0036450	Q9VUH8	CG13472; Tdrd3	0.205358	1.41471
FBgn0037093	Q9VP22	Cdk12	0.0806523	1.41359
FBgn0263391	A0A0B4K7A5	hts	0.346724	1.41335
FBgn0265434	A0A0B4JD95	zip	0.0183415	1.41246
FBgn0035398	Q9VZV2	Cht7	0.111089	1.41236
FBgn0001341	Q9W5E4	l(1)1Bi	0.201147	1.41225
FBgn0033699	Q0E9B6	RpS11	0.00214795	1.41224
FBgn0032455	Q9VK58	CG5792; Pih1D1	0.179204	1.41142
FBgn0264489	M9PC30	CG33205; CG43897	0.141134	1.41092
FBgn0004435	P23625	Galpha49B; Galphaq	0.0186836	1.41025
FBgn0037878	Q9VGR7	CG6693	0.314317	1.40869
FBgn0028516	Q8IP48	ZnT35C	0.0107013	1.40841
FBgn0023527	Q9W4Z9	CG3071	0.0812654	1.40805
FBgn0002924	A0A0B4LI25	ncd	0.392278	1.40689
FBgn0032404	Q9VKC1	RpL7-like	0.0753509	1.4063
FBgn0037669	Q9VHG6	CG9740; Ibf2	0.0717611	1.40565
FBgn0039152	Q9VCD1	CG6129; Rootletin; Root	0.3471	1.40426
FBgn0261788	M9MRX1	Ank2	0.325213	1.40403
FBgn0053196	M9PCJ6	dp; dpy	0.293072	1.40336
FBgn0023517	O46084	Pgam5	0.384019	1.40303
FBgn0036824	Q9VVU1	CG3902	0.397377	1.403
FBgn0036754	Q9VVK8	CG5589	0.0144505	1.4029
FBgn0087035	Q9VUQ5	AGO2	0.151007	1.40235
FBgn0259795	Q7K2S9	loopin-1	0.873414	1.40231
FBgn0250848	Q9V3U6	26-29-p	0.112349	1.40184
FBgn0030596	Q9VY02	CG12398	0.431481	1.40147
FBgn0002780	P13469	mod	0.0340676	1.40143
FBgn0003888	P08841	betaTub60D	0.0574229	1.4012
FBgn0003277	P04052	RpII215	0.248124	1.40045
FBgn0050423	Q8MMD0	CG30423	0.139461	1.40041
FBgn0052311	M9PBJ1	zormin	0.223139	1.39998
FBgn0038805	Q86BR8	TFAM	0.0924678	1.39654
FBgn0265045	A0A0B4KF84	Strn-Mlck	0.22961	1.39536
FBgn0004867	P31009	RpS2	0.142306	1.39536
FBgn0001142	E1JHQ1	Gs1	0.488555	1.3946
FBgn0033688	A1Z8U0	Prp8	0.00124831	1.39452
FBgn0003598	E1JIJ9	Su(var)3-7	0.512363	1.39408
FBgn0000117	M9PGG4	arm	0.271216	1.39306
FBgn0020305	Q9VPU8	dbe	0.044497	1.39115
FBgn0034724	Q9W258	babos; CG3624	0.116289	1.38915
FBgn0033557	Q5U0X8	CG12325	0.0499674	1.38904
FBgn0039731	Q9VAC8	sas-6	0.160164	1.38851
FBgn0010215	P35220	alpha-Cat	0.39228	1.3868
FBgn0039149	Q9VCD4	CG18428	0.422712	1.3865
FBgn0030063	Q9W3C0	CG1789	0.0417637	1.38632
FBgn0067629	Q9VFF2	CG33332	0.22933	1.38629
FBgn0032298	Q9VKQ3	CG6724	0.0400389	1.3862
FBgn0037573	Q9VHS8	eIF4AIII	0.14316	1.38574
FBgn0041180	Q9VIT9	Tep4; TepIV	0.0835568	1.38555
FBgn0045770	Q961W5	S-Lap3	0.687491	1.3854
FBgn0037470	Q9VI58	CG1091; Tailor	0.141298	1.38333
FBgn0034893	Q9W1L1	mRpL43	0.0976386	1.3816
FBgn0003360	Q26365	sesB	0.259356	1.38154
FBgn0029093	Q7K485	cathD	0.0240204	1.38065
FBgn0036686	Q9VVC9	CG7728	0.0299582	1.3803
FBgn0026064	Q9VGP9	KP78a	0.0535435	1.37865
FBgn0027341	A8Y596	Gfat1	0.0547581	1.37837
FBgn0010434	Q9V8R9	cora	0.202407	1.37775
FBgn0034915	P56538	eIF6	0.00591515	1.37746
FBgn0037489	Q9VI82	CG1234	0.0370651	1.37737
FBgn0260960	Q9VV87	Baldspot	0.0515407	1.37489
FBgn0263396	A0A0B4K6U6	sqd	0.373434	1.37462
FBgn0030828	Q9VX69	CG5162	0.400358	1.37427
FBgn0043884	A0A0B4KHR8	mask	0.101967	1.3735
FBgn0038927	Q9VD52	CG6015	0.0866302	1.37329
FBgn0010247	P35875	Parp	0.450706	1.37319
FBgn0032244	Q9VKW3	RfC3	0.128929	1.37319
FBgn0013770	Q95029	Cp1	0.0888602	1.37214
FBgn0037912	Q7KSQ0	sea	0.146928	1.37177
FBgn0029866	Q9W404	CG3842	0.0300222	1.37156
FBgn0036827	Q9VVU4	CG6843	0.0986269	1.37104
FBgn0037569	Q9VHT2	tex	0.190453	1.36942
FBgn0010397	Q03427	LamC	0.728659	1.36929
FBgn0011722	Q9VMD9	Tig	0.509689	1.36926
FBgn0033912	A0A0B4LFD9	RpS23	0.689006	1.36788
FBgn0033028	Q7JWI7	CG11665	0.0272171	1.36778
FBgn0027580	Q7KN97	CG1516; PCB	0.169512	1.3658
FBgn0004783	Q9V3L8	Ccp84Aa	0.877835	1.36405
FBgn0039555	Q9VAY9	mRpS22	0.50433	1.36399
FBgn0030468	Q9VYE9	CG1622	0.105429	1.36316
FBgn0001311	Q8IPN4	kkv	0.199415	1.36308
FBgn0032915	Q9VIG1	CG12050; l(2)05287	0.00642056	1.36208
FBgn0038349	Q9VF51	CG6045; AOX3	0.173359	1.3609
FBgn0038964	Q95WY3	Nop56	0.00764888	1.36077
FBgn0035534	M9NDH8	mRpS6	0.0602566	1.35991
FBgn0034743	A0A0B4LG52	RpS16	0.295002	1.35845
	Q9VP61	AcCoAS	0.292345	1.35676
FBgn0001491	O97454	l(1)10Bb	0.490451	1.35635
FBgn0035401	Q9VZU8	CG1291	0.025956	1.35627
FBgn0033608	Q6NP72	CG13220	0.0515196	1.35583
FBgn0025741	Q9V491	plexA	0.428977	1.35546
FBgn0011284	P41042	RpS4	0.257314	1.35432
FBgn0040237	Q9VEX6	bor	0.112447	1.35396
FBgn0002645	P23226	Map205	0.179455	1.353
FBgn0000392	Q9VMA3	cup	0.273836	1.35289
FBgn0263605	M9PFG1	l(3)72Dn	0.0308024	1.35205
FBgn0261933	Q9VU02	SmD1	0.0626766	1.35152
FBgn0003391	Q24298	shg	0.342343	1.34971
FBgn0027335	Q9VWS3	Rip11	0.167571	1.34948
FBgn0001565	Q9VRI0	Hlc	0.0633743	1.34897
FBgn0004657	X2JAU0	mys	0.114389	1.34853
FBgn0025286	Q9V597	RpL31	0.504152	1.34797
FBgn0039537	Q9VB10	CG5590	0.18674	1.34727
FBgn0052250	Q9VZD9	CG32250; PMP34	0.058761	1.34665
FBgn0033367	Q9V521	CG8193; proPO45; PPO2	0.098955	1.34606
FBgn0030974	Q9VWN4	CG7358	0.0798784	1.3454
FBgn0003714	D3DMP8	tko	0.0906828	1.34182
FBgn0053302	Q8IPD5	Cpr31A	0.886738	1.34174
FBgn0037312	Q9VNA3	CG11999	0.123229	1.34065
FBgn0038810	Q9VDK7	Srp72	0.467115	1.33994
FBgn0021895	Q9W1I6	ytr	0.126645	1.33981
FBgn0032340	Q9VKK1	Ge-1	0.162841	1.33965
FBgn0000259	M9PHA6	CkIIbeta	0.157894	1.33861
FBgn0250788	Q00963	beta-Spec	0.443706	1.33819
FBgn0010078	P48159	RpL23	0.347398	1.33782
FBgn0022238	Q7KRI2	lolal	0.0637162	1.33477
FBgn0051163	A0A0B4KHV7	SKIP	0.209976	1.33341
FBgn0250788	M9PF16	beta-Spec	0.41086	1.33306
FBgn0263987	Q7KVW1	spoon; yu	0.186209	1.33293
FBgn0025740	H9XVL5	plexB	0.0404513	1.33146
FBgn0261987	Q9VEG6	Pxt	0.838829	1.32866
FBgn0024285	Q9VL71	Srp54	0.512579	1.32799
FBgn0029755	Q9I7W5	Sas10	0.390204	1.32781
FBgn0011204	Q95RU0	cue	0.300722	1.32736
FBgn0003889	P61857	betaTub85D	0.457558	1.32672
FBgn0047038	Q9VTB4	CG6463; ND-13B	0.0983847	1.32637
FBgn0024183	Q9V426	vig	0.332569	1.32464
FBgn0020236	Q7KN85	ATPCL	0.386857	1.32371
FBgn0000547	Q9VQW7	ed	0.503181	1.32253
FBgn0032897	M9NEV7	CG9336	0.15362	1.3211
FBgn0028700	Q9U9Q1	RfC38	0.0867592	1.31896
FBgn0052473	Q8INH5	CG32473	0.393923	1.31843
FBgn0039218	Q9VC49	Rpb10	0.108418	1.31781
FBgn0262733	P00528	Src64B	0.139319	1.31758
FBgn0044510	Q8SYP9	mRpS5	0.0579104	1.31756
FBgn0262737	P91632	mub	0.129881	1.31737
FBgn0051121	Q0KI14	CG31121	0.0914232	1.31714
FBgn0029148	M9PCI2	NHP2	0.346015	1.31689
FBgn0028325	Q7KVX1	l(1)G0334	0.0554183	1.31647
FBgn0034223	A1ZAT5	CG6522; Tes	0.492924	1.31519
FBgn0039566	Q9VAX8	CG4849	0.00903499	1.31504
FBgn0250789	P13395	alpha-Spec	0.47942	1.31501
FBgn0033021	Q7K4Q5	CG10417	0.240439	1.31423
FBgn0035707	Q9VRX7	CG8368	0.117578	1.314
FBgn0035471	Q9VZL3	Sc2	0.0949722	1.31349
FBgn0263599	Q9VUV9	l(3)72Ab	0.044719	1.31341
FBgn0261608	Q9VMU4	RpL37A	0.469201	1.31322
FBgn0029887	Q9W3X8	CG3198	0.161924	1.31316
FBgn0038808	Q9VDL0	Srp14	0.162004	1.31294
FBgn0035253	Q9W0B0	CG7971	0.214104	1.3129
FBgn0259937	O44081	Nop60B	0.23802	1.30857
FBgn0265137	Q7K8Y3	Spn4; Spn42Da	0.231443	1.30831
FBgn0033265	A0A0B4LEV8	coil	0.116137	1.30748
FBgn0033889	A1Z9K0	CG6701	0.214554	1.30688
FBgn0034138	A1ZAH8	RpS15	0.603491	1.30597
FBgn0052064	Q95R35	S-Lap4	0.936375	1.30532
FBgn0035978	Q9VSW2	UGP	0.146164	1.30467
FBgn0022986	A0A0B4LG88	qkr58E-1	0.451175	1.30377
FBgn0039757	Q9VA91	RpS7	0.253077	1.30328
FBgn0031633	Q9VR31	CG2976; Fnta	0.0878417	1.30266
FBgn0027866	Q9V468	CG9776	0.449254	1.30228
FBgn0036886	Q9VW10	CG9300	0.0598292	1.30122
FBgn0026083	E1JJD6	tyf	0.143721	1.29767
FBgn0010198	P48149	RpS15Aa	0.357095	1.2963
FBgn0039257	D0UGE6	tnc	0.480482	1.29568
FBgn0017545	P55830	RpS3A	0.168474	1.293
FBgn0039704	Q9VAG2	neo	0.507508	1.29257
FBgn0003567	A0A0B4K6W1	su(Hw)	0.206388	1.29089
FBgn0029157	E1JIW2	ssh	0.336721	1.29082
FBgn0064225	Q9W5R8	RpL5	0.658221	1.2893
FBgn0037834	Q9VGW7	Art1	0.0971099	1.28868
FBgn0003137	Q868Z9	Ppn	0.534483	1.28843
FBgn0029113	Q7KUA4	Uba2	0.85249	1.28764
FBgn0029095	Q9VPU7	aru	0.211569	1.28748
FBgn0036035	Q9VT38	CG18178	0.133389	1.2869
FBgn0261020	Q9VLQ1	wol	0.181592	1.28683
FBgn0020909	P56175	Rtc1	0.117747	1.2868
FBgn0037979	Q9VGE4	CG3532; GCC185	0.200628	1.28678
FBgn0033159	Q0E9L6	Dscam; Dscam1	0.147887	1.28633
FBgn0019947	O02194	Psn	0.483042	1.28631
FBgn0261509	M9PC50	haf	0.172602	1.28611
FBgn0002069	Q7K0E6	Aats-asp; AspRS	0.404272	1.28568
FBgn0039904	Q9V4C8	Hcf	0.242461	1.28495
FBgn0064126	Q6NL44	CG33722	0.363213	1.28373
FBgn0036299	Q9VTZ5	Tsf2	0.354607	1.28305
FBgn0263231	Q9VHP0	bel	0.637808	1.28283
FBgn0053340	Q8IMW8	CG33340	0.331527	1.28231
FBgn0033160	Q7K3M5	CG11107; Dhx15	0.200923	1.28135
FBgn0260750	Q9VL10	CG31873; Mulk	0.309705	1.28067
FBgn0042177	M9PFR8	CG32164	0.631174	1.28034
FBgn0013733	A1Z9J3	shot	0.854366	1.28019
FBgn0028519	Q9V3U0	CG4500; hll	0.0619186	1.27995
FBgn0033886	Q7K2G1	CG13349; Rpn13	0.277425	1.27956
FBgn0035811	Q9VSA3	CG12262	0.515653	1.27938
FBgn0030851	Q9VX38	CG8326	0.154147	1.2792
FBgn0040064	Q9VL70	yip2	0.589933	1.27873
FBgn0003079	P11346	phl; Raf	0.0620174	1.2783
FBgn0035798	M9PHP7	CG7526; frac	0.625946	1.27744
FBgn0028691	Q7KMP8	Rpn9	0.497754	1.27333
FBgn0028646	Q9VA73	aralar1	0.415592	1.27253
FBgn0259699	Q9VXJ7	CG42353	0.218313	1.2722
FBgn0034577	Q9W2N0	cpa	0.715526	1.27177
FBgn0053505	Q8MSW9	U3-55K	0.159734	1.2715
FBgn0032394	Q9VKD2	CG6746	0.0854743	1.2714
FBgn0032397	Q9VKC8	Tom70	0.277479	1.2693
FBgn0039959	Q7PLL6	CG17514	0.727966	1.26898
FBgn0033247	Q7K2X8	Nup44A	0.252628	1.2684
FBgn0039635	Q7K5K3	CG11876	0.224078	1.26761
FBgn0262614	Q9VHK1	pyd	0.385655	1.26573
FBgn0069923	Q8SY69	CG41128	0.176168	1.26509
FBgn0002973	P16554	numb	0.08885	1.26413
FBgn0000636	X2JAT7	Fas3	0.195308	1.26388
FBgn0013997	Q8IQH0	Nrx-IV	0.290471	1.26378
FBgn0262124	A0A0B7P9G0	uex	0.67694	1.26345
FBgn0027587	X2JG22	CG7028	0.187215	1.26295
FBgn0004049	Q9VFU8	yrt	0.445813	1.26243
FBgn0010412	P39018	RpS19a	0.79355	1.26102
FBgn0011227	Q9XY35	ox	0.340832	1.26027
FBgn0000426	Q24297	SmF	0.0788616	1.25908
FBgn0027568	M9PB90	Cand1	0.755436	1.25868
FBgn0028919	Q9V412	CG16865	0.257441	1.25862
	P81641	Amy-d	0.457626	1.25836
FBgn0039016	Q9VCU9	Dcr-1	0.332512	1.25808
FBgn0003676	A4V391	T-cp1	0.760179	1.25807
FBgn0265574	Q9W0R0	CG6905; Cdc5	0.466718	1.25777
FBgn0000711	H5V895	flw	0.0958748	1.2577
FBgn0004404; FBgn0004403	C0HKA1	RpS14a; RpS14b	0.822309	1.2576
FBgn0040389	Q9W4Z2	mRpL14	0.100765	1.25707
FBgn0261593	Q9VWG3	RpS10b	0.576194	1.25533
FBgn0261004	Q9VNE4	asl	0.344982	1.25347
FBgn0014870	A1ZAK8	Psi	0.42628	1.25312
FBgn0002783	Q9VF03	mor	0.389572	1.2529
FBgn0023388	M9PBF6	Dap160	0.0665947	1.25112
FBgn0029885	Q9W3Y0	CG3224	0.424703	1.251
FBgn0261260	A8JTM7	Megalin; mgl	0.183024	1.24986
FBgn0020496	A0A0B4KGG9	CtBP	0.149187	1.24964
FBgn0004389	P40794	bnk	0.423203	1.24954
FBgn0032876	Q9VIK6	Cen	0.335422	1.24936
FBgn0030504	Q9VYA7	CG2691	0.297408	1.24905
FBgn0013325	P46222	RpL11	0.799351	1.24885
FBgn0038834	Q9VDH8	RpS30	0.917338	1.24817
FBgn0015520	Q24113	nonA-l	0.202553	1.2469
FBgn0000556	P08736	Ef1alpha48D	0.838678	1.2461
FBgn0004374	Q9VIP4	neb	0.953867	1.24485
FBgn0260936	Q9VRP5	scny	0.0484527	1.24424
FBgn0263916	Q9VMB6	Ent2	0.181061	1.24359
FBgn0026259	M9NFL1	eIF5B	0.433478	1.24283
FBgn0038146	Q9VFV8	CG9799	0.155835	1.24201
FBgn0034181	Q7K581	CG8963	0.342378	1.24024
FBgn0260985	P53034	RfC4	0.532638	1.23975
FBgn0013756	A0A0B4KFE9	Mtor	0.352963	1.23861
FBgn0086130	Q9VPT3	KH1; Dbp21E2	0.353184	1.23834
FBgn0011336	Q9XZ53	OstStt3	0.237859	1.23638
FBgn0010520	Q9VL75	Bka	0.791068	1.23631
FBgn0032643	Q9VJD1	CG6453; GCS2beta	0.419268	1.23628
FBgn0034802	A0A0B4JD46	CG3800	0.450776	1.23576
FBgn0002183	Q8IRG6	dre4	0.379855	1.23537
FBgn0031883	Q9VM49	CG11266; Caper	0.449791	1.23519
FBgn0264078	F2FB46	Flo-2; Flo2	0.472713	1.23446
FBgn0034245	Q500Y7	CG14482; UQCR-6.4	0.265698	1.23332
	Q8I8U7		0.346175	1.233
FBgn0053123	Q9VQR8	CG33123; LeuRS	0.827913	1.23299
FBgn0261014	Q7KN62	TER94	0.926461	1.23276
FBgn0262519	M9PIA6	Mi-2	0.833956	1.23253
FBgn0039302	A0A0B4K7J2	Nup358	0.972775	1.23202
FBgn0035588	Q9VRJ4	CG10672	0.126248	1.23175
FBgn0039300	Q9VBU9	RpS27	0.760549	1.23149
FBgn0264953	E1JHB4	CG8486; Piezo	0.212909	1.23145
FBgn0010411	P41094	RpS18	0.65123	1.23089
FBgn0027338	Q9V455	Kap-alpha3	0.651447	1.22954
FBgn0038597	Q9VE98	CG8064	0.251633	1.22933
FBgn0041252	Q9W4M3	Femcoat	0.721056	1.22918
FBgn0025571	Q9VEJ1	SF1	0.614696	1.22882
FBgn0004108	M9MS15	Nrt	0.687237	1.22873
FBgn0019960	A0A0B4KGN2	CG6455; Mitofilin	0.479417	1.2282
FBgn0037537	Q9VHX4	CG2767	0.213634	1.22768
FBgn0023213	A8DZ29	eIF4G	0.91335	1.22749
FBgn0011638	P40796	La	0.387728	1.22727
FBgn0023529	O46067	CG2918	0.89923	1.22714
FBgn0039943	Q9W5Q1	CG17168	0.162712	1.22659
FBgn0038168	Q9VFS6	omd	0.219714	1.22658
FBgn0031493	Q9VQK7	CG3605	0.392511	1.22636
FBgn0261524	O62602	lic	0.811617	1.22589
FBgn0004169	M9NH07	up	0.559083	1.2258
FBgn0260442	Q9VSL8	rhea	0.988058	1.22562
FBgn0035877	Q9VSH9	CG7083	0.0960325	1.22532
FBgn0266053	Q9VEN9	Patr-1	0.370181	1.22514
FBgn0036848	Q9VVW8	CG10424	0.116757	1.22465
FBgn0025865	Q9VDF4	Cortactin	0.283015	1.22304
FBgn0024294	Q7KA66	Spn43Aa	0.222265	1.22281
FBgn0266599	P11147	Hsc70-4	0.48692	1.22248
FBgn0020255	A4V4A5	ran	0.667163	1.2214
FBgn0037578	Q9VHS0	CG9601	0.102703	1.22093
FBgn0001149	P20432	GstD1	0.989821	1.21939
FBgn0001218	P29844	Hsc70-3	0.466834	1.21826
FBgn0032236	Q9VKX4	mRpS7	0.1646	1.21732
FBgn0260049	Q9VU68	flr	0.678181	1.21692
FBgn0019830	Q9VQG4	colt	0.246272	1.2168
	contaminant_NRL_1MCOL owl		0.688892	1.21679
FBgn0265998	Q0KI03	Doa	0.582722	1.21634
FBgn0037121	Q9VNZ3	Rpb8	0.440631	1.21612
FBgn0085436	A8DY81	Not1	0.765023	1.2156
FBgn0039202	Q9VC68	CG13622	0.145895	1.21423
FBgn0015615	Q9VXE9	Cap; SMC3	0.333408	1.21421
FBgn0010638	Q7JZN0	Sec61beta	0.266744	1.21381
FBgn0003502	P08630	Btk29A	0.192623	1.21361
FBgn0035111	Q9W0T7	CG16940	0.170697	1.21329
FBgn0015024	P54367	CkIalpha	0.319341	1.21322
FBgn0032388	Q9VKD8	CG6686	0.39259	1.21293
FBgn0250838	Q0E8X7	CG30415; roh	0.153489	1.21243
FBgn0038277	Q9VFE4	RpS5b	0.307226	1.21166
FBgn0033466	A0A0B4LF14	Pal1	0.204008	1.21081
FBgn0027329	Q9VXQ5	Tcp-1zeta	0.838411	1.21079
FBgn0021906	Q9VQ29	RFeSP	0.424135	1.21051
FBgn0013576	A4V2F2	l(3)82Fd; mtd	0.40997	1.20978
FBgn0005674	P28668	Aats-glupro; GluProRS	0.956766	1.20964
FBgn0020497	Q9TVM2	emb	0.588275	1.20951
FBgn0027086	Q8MSW0	Aats-ile; IleRS	0.965031	1.20942
FBgn0000317	G7H829	ck	0.759896	1.20919
FBgn0000116	A8JNP1	Argk	0.941525	1.20909
FBgn0025626	Q9W531	CG4281	0.400099	1.20858
FBgn0033766	A1Z945	CG8771	0.357792	1.20788
FBgn0044324	Q86BS3	Chro	0.123322	1.20774
FBgn0005640	Q7KM03	Eip63E	0.205607	1.20758
FBgn0001961	O97182	Arpc1; Sop2	0.461291	1.20724
FBgn0031497	Q9VQL1	CG17259; SerRS	0.229583	1.20712
FBgn0038344	Q9VF56	contaminant_KERATIN21	0.976092	1.20603
FBgn0264975	M9NEZ5	Nrg	0.597804	1.20602
FBgn0030672	Q9VXR5	CG9281	0.93223	1.20559
FBgn0037652	Q8INP9	CG11980	0.517239	1.2041
FBgn0036136	Q9VTF9	Ufd1-like	0.266134	1.20385
FBgn0003062	Q9W1V3	Fib	0.823568	1.20381
FBgn0022985	Q9W254	qkr58E-2	0.50738	1.20244
FBgn0051004	Q0KHY3	CG31004; mesh	0.61135	1.20239
FBgn0034488	Q7K3B7	CG11208	0.154216	1.20206
FBgn0033246	A1Z784	ACC	0.826233	1.20153
FBgn0029709	Q9W4K0	CHOp24	0.272659	1.20032
	contaminant_KERATIN12		0.336842	1.19969
FBgn0086254	Q9VTK9	Immunoglobulin igg1-kappa antibody fragment fab complexed With...	0.447545	1.19882
FBgn0025637	O77430	skpA	0.152396	1.19858
FBgn0025336	O77477	CG4882	0.572022	1.19813
FBgn0004028	M9NFC0	wupA	0.245602	1.19731
FBgn0028974	Q9U3V9	xmas-2	0.132239	1.19685
FBgn0032216	Q9VKZ8	CG5384; Usp14	0.549428	1.19672
FBgn0024833	O62531	AP-47; AP-1mu	0.155359	1.19604
FBgn0037894	Q9VGP4	Ranbp9	0.848907	1.19528
FBgn0030870	Q9VX17	CG6398	0.123558	1.195
FBgn0020279	A0A0B4K7U5	lig	0.693785	1.19357
FBgn0003721	A0A0B4K661	Tm1	0.670292	1.19224
FBgn0010747	Q9V3D9	Srp54k	0.0323152	1.19206
FBgn0032597	Q9VJI9	CG17904	0.164242	1.19192
FBgn0035402	Q9VZU7	CG12082; Usp5	0.0824864	1.19151
FBgn0014163	Q95RI5	fax	0.634616	1.1914
FBgn0000449	Q9NGX9	dib	0.418622	1.19115
FBgn0261396	M9PG62	Rpn3	0.952176	1.19108
FBgn0005533	P17704	RpS17	0.954365	1.19104
FBgn0041182	Q8IPH5	Tep2; TepII	0.618523	1.19084
FBgn0004167	A8JNJ6	kst	0.369269	1.19059
FBgn0015509	Q24311	lin19; Cul1	0.394339	1.19002
FBgn0020621	A1Z7T0	Pkn	0.103328	1.18994
FBgn0262735	Q0KHU2	Imp	0.709188	1.18965
FBgn0002622	Q06559	RpS3	0.649589	1.18945
FBgn0024754	O61491	Flo; Flo-1; Flo1	0.414396	1.18941
FBgn0019936	P55828	RpS20	0.306592	1.18931
FBgn0024234	P27091	gbb	0.40672	1.18928
FBgn0014075	Q09332	Ugt	0.169182	1.18901
FBgn0038017	Q9VGA3	CG4115	0.481582	1.18893
FBgn0033194	A1Z713	Vps13	0.920293	1.18764
FBgn0027066	Q9XZ57	Eb1	0.0523904	1.18732
FBgn0011230	Q9VLT5	poe	0.242537	1.18725
FBgn0013750	P40946	Arf51F	0.170306	1.18723
FBgn0034968	Q9W1B9	RpL12	0.282539	1.18711
FBgn0016983	Q9VS62	smid	0.655156	1.18675
FBgn0001220	P29845	Hsc70-5	0.134069	1.18664
FBgn0011570	P48603	cpb	0.791435	1.18631
FBgn0034315	Q7K486	CG5721	0.105141	1.1863
FBgn0001253	Q7KUB3	ImpE1	0.604578	1.18609
FBgn0027548	Q7KMJ6	nito	0.816049	1.1856
FBgn0030720	Q9VXK5	CG8939	0.855268	1.18489
FBgn0037447	Q9VI25	Neurochondrin	0.416051	1.18487
FBgn0028686	Q9V405	Rpt3	0.640002	1.18466
FBgn0034797	A0A0B4K7Z1	nahoda	0.344656	1.18454
FBgn0037249	Q9VN25	eIF3-S10	0.850993	1.18451
FBgn0001108	P13496	Gl; DCTN1-p150	0.448133	1.1845
FBgn0032444	Q9VK69	CG5525	0.793472	1.18444
FBgn0000454	Q9VFQ9	Dip-B	0.58878	1.18401
FBgn0039183	Q9VC93	Dis3	0.430273	1.18394
FBgn0035793	B7Z0D3	CG7546	0.294857	1.18375
FBgn0000043	P02572	Act42A	0.867781	1.18341
FBgn0003607	P05205	Su(var)205	0.908052	1.18308
FBgn0261797	M9PEC8	Dhc64C	0.588062	1.18305
FBgn0267488	Q9VLT3	Mcr	0.325291	1.18205
FBgn0025463	Q9VYG2	Bap60	0.555787	1.18159
FBgn0038830	Q9VDI3	CG17272	0.747165	1.18156
FBgn0027101	P83102	Dyrk3	0.0986922	1.18033
FBgn0000053	X2J516	ade3	0.036598	1.18014
FBgn0026375	M9PHV3	RhoGAPp190	0.394429	1.18012
FBgn0261599	A0A0C4DHE8	RpS29	0.171722	1.17935
FBgn0004103	P12982	Pp1-87B	0.814993	1.17916
FBgn0021764	X2JDR3	sdk	0.105487	1.17908
FBgn0027783	Q7KK96	SMC2	0.479676	1.17857
FBgn0010173	Q24492	RpA-70	0.686915	1.17847
FBgn0000635	P34082	Fas2	0.406707	1.17808
FBgn0036728	Q9VVH5	CG7580; UQCR-Q	0.547104	1.17772
FBgn0021979	Q8MLS7	l(2)k09913	0.43616	1.17761
FBgn0250753	Q9VNE2	exba; kra	0.540847	1.17743
FBgn0031670	M9PCL4	CG3887	0.406985	1.17709
FBgn0024332	X2JAI4	Mcm3	0.112344	1.17501
FBgn0027948	A0A0B4K700	msps	0.569268	1.17499
FBgn0086357	Q8STG9	Sec61alpha	0.89688	1.17427
FBgn0265297	P21187	pAbp	0.156843	1.17409
FBgn0010238	Q24372	Lac	0.926755	1.17336
FBgn0038989	Q9VCY1	CG6937	0.578935	1.17333
FBgn0021825	Q7K2D2	Dmn; DCTN2-p50	0.187575	1.17322
FBgn0029714	Q9W4J5	CG3527	0.3012	1.17311
FBgn0014869	Q9VAN7	Pglym78	0.772709	1.17284
FBgn0023167	O44437	SmD3	0.431206	1.17255
FBgn0011260	Q24323	Sema-2a; Sema2a	0.629345	1.17245
FBgn0024361	O46101	Tsp2A	0.436519	1.17206
FBgn0036135	Q9VTF8	mRpL2	0.561585	1.17196
FBgn0266465	Q9VEN3	GckIII	0.0531148	1.17173
FBgn0087013	Q9VN44	Karybeta3	0.455205	1.1714
FBgn0002590	Q24186	RpS5a	0.966772	1.17122
FBgn0040493	Q9V3D8	granny-smith; grsm	0.63167	1.17117
FBgn0053138	A1Z992	CG33138; AGBE	0.425052	1.17077
FBgn0025777	O96607	homer	0.81375	1.17062
FBgn0021761	Q9V463	Nup154	0.282042	1.16974
FBgn0010288	M9MRD0	Uch	0.149866	1.16897
FBgn0015019	A4V303	Cctgamma	0.71867	1.16793
FBgn0027084	Q9W327	Aats-lys; LysRS	0.418666	1.16787
FBgn0034401	A1ZBE9	CG15100; MetRS	0.929154	1.16766
FBgn0027093	Q9VXN4	Aats-arg; ArgRS	0.703467	1.1676
FBgn0033571	Q7JZF5	Rpb5	0.587444	1.1676
FBgn0004045	P02843	Yp1	0.963896	1.16696
FBgn0035947	Q9VSS2	Srp68	0.882298	1.1658
FBgn0026181	X2JKQ8	rok	0.363848	1.165
FBgn0034921	Q9W1H5	Dcp1	0.121345	1.16471
FBgn0053303	Q76NQ0	CG33303	0.814165	1.16468
FBgn0004378	P46863	Klp61F	0.52654	1.1646
FBgn0030086	Q9W392	CG7033	0.620822	1.16442
FBgn0001145	X2JDA5	Gs2	0.253633	1.16426
FBgn0038474	Q9VEN6	mRpS11	0.235824	1.16417
FBgn0267790	Q9VHC7	rump	0.7119	1.16415
FBgn0029903	A8JV09	pod1	0.65738	1.1638
FBgn0011742	P45888	Arp14D; Arp2	0.374514	1.1638
FBgn0014028	P21914	SdhB	0.0738019	1.16358
FBgn0029176	Q9NJH0	Ef1gamma	0.602905	1.16324
FBgn0036666	Q9VVA7	TSG101	0.249711	1.16317
FBgn0037376	Q0KIB3	CG2051; Hat1	0.985381	1.16242
FBgn0030060	Q9W3C3	CG2004	0.441671	1.16233
FBgn0263006	A0A0B4LGB7	Ca-P60A; SERCA	0.290263	1.16216
FBgn0033951	Q7K5M2	CG10139	0.787521	1.1613
FBgn0032538	Q8SZM2	CG16885	0.693592	1.16064
FBgn0020369	O18413	Pros45; Rpt6	0.474314	1.16057
FBgn0028695	Q9VW54	Rpn1	0.725845	1.16042
FBgn0262647	X2J9F3	Nup160	0.141774	1.16041
FBgn0021814	A0A0B4KF05	Vps28	0.0180619	1.16014
FBgn0016691	Q24439	Oscp; ATPsynO	0.211073	1.15946
FBgn0033351	A1Z7K8	CG8235; AIMP1	0.975995	1.15942
FBgn0033998	A0A0B4KER0	row	0.959685	1.15893
FBgn0264959	Q9V9J3	Src42A	0.325261	1.15817
FBgn0015737	Q9VB46	Hmu	0.43497	1.15785
FBgn0036641	Q9VV74	Smn	0.896853	1.15775
FBgn0037632	Q9VHL2	Tcp-1eta	0.463156	1.15709
FBgn0036255	Q9VTU1	Atg12	0.407146	1.15668
FBgn0262716	P32392	Arp3; Arp66B	0.288065	1.15663
FBgn0003557	B7YZY9	Su(dx)	0.408618	1.15657
FBgn0015286	P48555	Rala	0.616633	1.15634
FBgn0034258	A0A0B4LFL2	eIF3-S8	0.489328	1.15625
FBgn0003887	Q24560	betaTub56D	0.503842	1.15617
FBgn0261836	M9MRD1	Msp-300; Msp300	0.438649	1.15609
FBgn0001248	Q7KUB1	Idh	0.556792	1.15609
FBgn0002542	P34739	lds	0.442643	1.15598
FBgn0000239	Q9VIE7	bur	0.0247908	1.15578
FBgn0035335	Q9W021	mRpL23	0.00496278	1.15576
FBgn0264607	A4V134	CaMKII	0.221475	1.15516
FBgn0031769	Q9VMI5	CG9135	0.958106	1.15477
FBgn0037892	Q9VGP7	mRpL40	0.216223	1.1547
FBgn0027537	Q9XZ06	CG11092; Nup93-1	0.853582	1.15468
	P00334	Adh	0.400174	1.15464
FBgn0037874	Q9VGS2	Tctp	0.626509	1.15443
FBgn0015623	M9PCQ1	Cpr	0.970681	1.15434
FBgn0024957	Q9VGZ3	Irp-1B	0.82895	1.15393
FBgn0261451	M9NDL5	trol	0.911283	1.15276
FBgn0016075	Q9VMV5	vkg	0.937612	1.15275
FBgn0028737	A0A0B4LFL3	Ef1beta	0.937043	1.15268
FBgn0011640	Q94901	lark	0.0299264	1.15214
FBgn0037051	Q9VP77	CG10565	0.218548	1.1519
FBgn0262739	Q7KY08	AGO1	0.0118549	1.15157
FBgn0015924	Q27367	crq	0.346385	1.15138
FBgn0033465	Q7JWF1	CG12140; Etf-QO	0.62011	1.15118
FBgn0003885	P06605	alphaTub84D	0.547035	1.15043
FBgn0259212	A0A0B4KF82	cno	0.0871307	1.15036
	contaminant_GR78_SCHPO owl		0.391801	1.15036
FBgn0039623	Q9VAR0	CG1951	0.282437	1.15022
FBgn0039293	Q9VBV8	CG11851	0.287156	1.14964
FBgn0031904	Q9VM22	CG5149	0.298653	1.14951
FBgn0036623	Q9VV51	CG4729	0.897925	1.14936
FBgn0028685	Q9W414	Rpt4	0.265526	1.14917
FBgn0086444	Q9VIZ3	l(2)37Cb	0.2579	1.14907
FBgn0032393	Q9VKD3	CG12264	0.276809	1.14881
FBgn0017457	M9PBM1	U2af38	0.109589	1.14826
FBgn0035438	Q9VZQ8	PHGPx	0.0911915	1.14818
FBgn0031781	Q9VMH2	Arc-p20; Arpc4	0.601514	1.14814
FBgn0250814	Q9VV75	CG4169; UQCR-C2	0.760608	1.14813
FBgn0005391	X2JB25	Yp2	0.759566	1.1477
FBgn0026252	Q9VSD6	msk	0.625663	1.14747
FBgn0027291	Q9VWH4	l(1)G0156	0.466801	1.14741
FBgn0028687	Q7KMQ0	Rpt1	0.566012	1.14715
FBgn0264855	P91926	alpha-Adaptin; AP-2alpha	0.979854	1.14696
FBgn0040918	Q9W423	schlank	0.0105336	1.14657
FBgn0037530	Q9VHY6	CG2943; EMC1	0.811813	1.14652
FBgn0263351	O62530	AP-50; AP-2mu	0.689647	1.14647
FBgn0032053	Q9VLJ9	mRpL51	0.72993	1.14629
FBgn0087040	P06606	alphaTub67C	0.484725	1.14574
FBgn0261394	P18053	Pros29; Prosalpha3	0.551541	1.14536
FBgn0028688	Q9V3G7	Rpn7	0.58458	1.1453
FBgn0263600	P54358	DNApol-delta	0.720592	1.1451
FBgn0260462	Q9VN93	CG12163	0.783176	1.14503
FBgn0035032	Q9W141	CG4692; ATPsynF	0.853989	1.14498
FBgn0037270	Q9VN50	CG9769	0.0900774	1.14475
FBgn0034858	Q9W1Q8	eIF2B-delta	0.659956	1.14414
FBgn0262735	M9NF14	Imp	0.0724307	1.14409
FBgn0035162	Q9W0M7	CG13900	0.391331	1.14391
FBgn0028692	Q9V3P6	Rpn2	0.401838	1.14371
FBgn0015282	P48601	Pros26.4; Rpt2	0.510239	1.14318
FBgn0043854	Q9VME5	slam	0.424677	1.14317
FBgn0037135	B7Z098	CG7414	0.921515	1.14314
FBgn0010424	P47949	contaminant_KERATIN13	0.956292	1.1421
FBgn0044826	Q9VEV1	Pak3	0.0819946	1.14179
FBgn0037024	Q9VPB3	CG4365; tzn	0.148873	1.14163
FBgn0032350	Q9VKI8	CG6287	0.298454	1.14129
FBgn0036927	Q9VW68	CG7433; Gabat	0.714547	1.14112
FBgn0024238	Q8IQZ7	Fim	0.103007	1.1408
FBgn0022023	Q9U9Q4	eIF-3p40	0.127716	1.14068
FBgn0051739	Q9VJH2	CG31739; AspRS-m	0.638084	1.14051
	contaminant_S68241 owl		0.676274	1.14038
FBgn0003124	P52304	polo	0.21555	1.14034
FBgn0263352	B7Z0E2	Unr	0.347865	1.14002
FBgn0025815	Q9V461	Mcm6	0.21851	1.13963
FBgn0011211	P35381	blw	0.715163	1.13936
FBgn0039594	Q9VAU1	CG9990	0.297993	1.13929
FBgn0034366	Q7JY94	Atg7	0.0344813	1.13887
FBgn0028694	Q9V3H2	Rpn11	0.395571	1.13885
FBgn0038723	Q9VDV2	CG6195	0.195907	1.13867
FBgn0010235	M9PF24	Klc	0.00608893	1.13849
FBgn0037282	A0A0B4KF79	CG14657	0.463092	1.13832
FBgn0001125	Q9VQ61	Got2	0.971396	1.13823
FBgn0030251	X2JJD6	CG2145	0.831532	1.13809
FBgn0026207	Q9GYU8	mbo	0.226331	1.13807
FBgn0000173	P35128	ben	0.4647	1.13793
FBgn0020633	Q9XYU0	Mcm7	0.240231	1.13759
FBgn0026409	Q0E8E8	Mpcp	0.658314	1.13735
FBgn0031229	Q9VPL0	CG3436	0.459927	1.13719
FBgn0023519	Q9W547	mRpL16	0.180811	1.13718
FBgn0035878	Q9VSI1	CG7182	0.20659	1.1369
FBgn0266580	A1Z6H7	gp210	0.549493	1.13657
FBgn0010217	Q05825	ATPsyn-beta; ATPsynbeta	0.689479	1.13656
FBgn0032820	Q9VIS3	fbp	0.238137	1.13632
FBgn0040075	M9PFN1	rept	0.107003	1.13604
FBgn0032924	Q9VIF1	CG9247; Nbr	0.0509573	1.13598
FBgn0025879	Q9VH14	Timp	0.220626	1.13592
FBgn0027885	Q9V431	Aac11	0.506437	1.13565
FBgn0261988	P32866	Gprk2	0.259849	1.13552
FBgn0034708	Q7KVL7	Vps35	0.100208	1.13536
FBgn0027052	Q9XYW6	CHIP; STUB1	0.0619393	1.13535
FBgn0058045	Q8SYG3	CG40045	0.0456684	1.13524
FBgn0026479	Q9VQE0	contaminant_KERATIN02	0.368548	1.135
FBgn0028371	A0A0B4KEX6	jbug	0.925861	1.13487
FBgn0039120	Q9VCH5	Nup98; Nup98-96	0.962168	1.13481
FBgn0034282	E1JGK5	Mapmodulin	0.171242	1.13459
FBgn0031256	Q9VPQ2	CG4164; shv	0.849529	1.13454
FBgn0034368	Q7K3D4	CG5482	0.186303	1.13435
FBgn0039728	Q9VAD1	CG7896	0.207363	1.13413
FBgn0262126	M9PC99	gho; Sec24CD	0.512676	1.13402
FBgn0263979	Q24572	Caf1; Caf1-55	0.413781	1.134
FBgn0026430	Q9XYP7	Grip84	0.021368	1.13384
FBgn0000052	P35421	ade2	0.536519	1.1337
FBgn0051195	Q8IN49	CG31195	0.861839	1.13351
FBgn0266449	X2J4W8	Kr-h2	0.552871	1.13342
FBgn0036735	Q9VVI2	Edc3	0.683861	1.13315
FBgn0032859	X2JAI2	Arc-p34; Arpc2	0.257322	1.13304
FBgn0004915	P29052	TfIIB	0.85508	1.13295
FBgn0243511	Q9VDQ7	psidin	0.279893	1.13293
FBgn0030306	Q9VYY2	Spase25	0.868308	1.1329
FBgn0027932	Q86BM5	Akap200	0.719319	1.13287
FBgn0033339	A1Z7J6	sec31	0.151298	1.13278
FBgn0028690	Q9V3Z4	Rpn5	0.235512	1.13266
FBgn0039113	Q9VCI4	CG10217	0.78861	1.13249
FBgn0003687	P20227	Tbp	0.865566	1.1321
FBgn0037301	Q95U54	Mms19	0.733908	1.13198
FBgn0051098	Q9VBT1	CG31098	0.555239	1.13173
FBgn0032586	Q8IP18	Tpr2	0.0293226	1.13149
FBgn0039936	Q7KQM6	CG11148; Gyf	0.553134	1.13088
FBgn0020235	O01666	ATPsyn-gamma; ATPsyngamma	0.79077	1.13065
FBgn0039790	Q7KRU0	CG2246	0.000737772	1.13054
FBgn0033342	Q7K3J0	CG8258	0.406715	1.13019
FBgn0266464	P54351	Nsf2	0.379908	1.13018
	O61305		0.637766	1.12997
FBgn0262743	O18388	Fs(2)Ket	0.435985	1.12993
FBgn0034962	Q7JRE4	MAN1	0.237535	1.1298
FBgn0033902	Q7JVI3	Tango7	0.397211	1.1297
FBgn0027090	Q9Y105	Aats-gln; GlnRS	0.120385	1.12969
FBgn0039156	Q9VCC6	CG6178	0.343615	1.12911
FBgn0040227	Q9VCK0	eIF-3p66	0.917792	1.12884
FBgn0027588	Q7KMM4	CG14476; GCS2alpha	0.264526	1.12855
FBgn0014092	Q9NK57	CG4278	0.0829782	1.12818
FBgn0037240	Q9VN14	Cont	0.94689	1.12818
FBgn0037137	M9MSM4	Nopp140	0.124223	1.12813
FBgn0010590	A0AQH0	Prosbeta1	0.792181	1.12811
FBgn0031459	Q8STA5	CG2862	0.00197102	1.12785
FBgn0011224	Q8IMF8	heph	0.420257	1.12785
FBgn0025628	Q960D4	CG4199	0.161048	1.12762
FBgn0031374	A8DYT1	CG7337; Wdr62	0.00950068	1.12734
FBgn0000559	P13060	Ef2b; EF2	0.35525	1.12699
FBgn0250906	Q01604	Pgk	0.219	1.12699
FBgn0029823	Q9W457	CG3011	0.164144	1.12699
FBgn0000047	P83967	Act88F	0.64761	1.12661
FBgn0010278	Q05344	Ssrp	0.876838	1.12628
FBgn0261268	Q9V475	Cul-3; Cul3	0.045859	1.12622
FBgn0265262	M9PD18	Vha68-1	0.0997379	1.12597
FBgn0035906	Q9VSL4	CG6673; GstO2	0.116884	1.12532
FBgn0261862	Q7JQH9	DEAD-box helicase Dbp80 OS=Drosophila melanogaster OX=7227 GN=Dbp80 PE=1 SV=1	0.505972	1.12526
FBgn0032409	Q9VKB2	Ced-12	0.323079	1.12511
FBgn0051075	Q9VB96	CG31075	0.869857	1.12507
FBgn0004419	P23128	me31B	0.707212	1.12482
FBgn0036309	Q8MQJ8	Hip1	0.188831	1.12449
FBgn0024921	Q9VRV8	Trn	0.171114	1.12446
FBgn0052672	Q9W2S2	Atg8a	0.948299	1.12405
FBgn0030122	Q9W351	CG16892	0.155957	1.12403
FBgn0050159	Q7K332	CG30159	0.38888	1.12398
FBgn0029840	Q9W437	raptor	0.671711	1.12361
FBgn0003149	P35416	Prm	0.479778	1.12355
FBgn0039130	Q9VCF8	CG5854	0.213912	1.12348
FBgn0035981	Q9VSW7	CG4452	0.513565	1.12318
FBgn0260484; FBgn0029676	E2QD63	HIP-R; HIP	0.013618	1.12305
FBgn0025725	Q9W0B8	alphaCop	0.218365	1.12296
FBgn0031037	Q9VWG1	CG14207	0.733292	1.1224
FBgn0005632	A0A0B4K6W2	faf	0.653669	1.12226
FBgn0015834	O02195	Trip1	0.209735	1.12224
FBgn0036030	M9PF46	CG6767	0.695979	1.12183
FBgn0010621	A1Z8U4	Cct5	0.481671	1.12179
FBgn0262955	P08266	RpII140	0.654163	1.12175
FBgn0003447	A4V441	sn	0.441469	1.12134
FBgn0030151	E6PBV6	CG1354	0.164116	1.12109
FBgn0030328	Q9VYV4	Amun	0.957613	1.12087
FBgn0032198	Q9VL18	eEF1delta	0.474342	1.12086
FBgn0027088	Q9VUK8	Aats-gly; GlyRS	0.443474	1.12082
FBgn0010380	Q24253	Bap; AP-1-2beta	0.18971	1.12081
FBgn0031492	Q9VQK5	CG3542	0.30749	1.1206
FBgn0020660	Q8SYL3	eIF-4B	0.440499	1.12053
FBgn0010909	Q9W002	msn	0.094546	1.12045
FBgn0002121	P08111	l(2)gl	0.291982	1.12043
FBgn0028342	Q9W2X6	l(1)G0230; ATPsyndelta	0.949778	1.12026
FBgn0035726	Q9VS02	CG9953	0.808736	1.1202
FBgn0003514	F6J1D0	sqh	0.509	1.12011
FBgn0037087	M9PGB6	CG7519	0.128447	1.1201
FBgn0050045	A8DRW0	Cpr49Aa	0.639193	1.12001
FBgn0028992	Q9VEK8	sds22	0.0783474	1.11987
FBgn0029512	Q7KSM5	Aos1	0.0730165	1.1196
FBgn0028684	Q9V3V6	Tbp-1; Rpt5	0.364275	1.11949
FBgn0000541	E1JHV7	E(bx)	0.289185	1.11933
FBgn0003189	P05990	r	0.312554	1.11907
FBgn0052823	T2FGB0	Sdic3; CG46277	0.609565	1.11876
FBgn0011770	P36951	Gip	0.795649	1.11875
FBgn0034237	E2QCG7	eIF3-S9	0.469647	1.11851
FBgn0031260	Q9VPQ7	Spp	0.51411	1.11805
FBgn0024804	L7EEU0	Dbp80	0.232951	1.11786
FBgn0041188	Q8SWR8	Atx2	0.665389	1.11779
FBgn0004780	O97061	Ccp84Ad	0.904011	1.11751
FBgn0000579	E1JHR5	Eno	0.517598	1.11727
	Q9W4X9	mit(1)15; Zw10	0.254554	1.11671
FBgn0029870	Q7YU24	Marf	0.150771	1.11654
FBgn0040078	Q9VH07	pont	0.423966	1.11647
FBgn0039897	Q8IMB9	CG1674	0.0709104	1.11605
FBgn0039697	Q0KHZ6	CG7834	0.988582	1.11589
FBgn0031094	Q9W5W6	CG9578	0.0621595	1.11587
FBgn0000140	Q9VC45	asp	0.921094	1.11583
FBgn0030136	X2JEM4	RpS28b	0.142425	1.11564
FBgn0000299	P08120	Cg25C; Col4a1	0.900882	1.1155
FBgn0034087	A1ZAB5	clu	0.330103	1.11509
FBgn0014010	Q9V3I2	Rab5	0.000430546	1.11501
FBgn0020238	P92177	14-3-3epsilon	0.00689033	1.11477
FBgn0039438	Q9VBD8	TwdlO	0.678139	1.11465
FBgn0039379	Q9VBL3	CG5886	0.919171	1.11411
FBgn0028689	A0A0B4K7Z5	Rpn6	0.444807	1.11404
FBgn0264561	Q9VP27	CG33214; Glg1	0.6329	1.11402
FBgn0037580	Q9VHR8	DppIII	0.267181	1.11369
FBgn0037746	E1JIH4	CG8478	0.969126	1.11333
	contaminant_NRL_1INDL owl		0.649276	1.1131
FBgn0026079	Q9W4M9	CG6133; Nsun2	0.772248	1.11297
FBgn0034246	A1ZAW0	Dcr-2	0.275902	1.11279
FBgn0000115	P25160	Arf72A; Arl1	0.122385	1.11241
FBgn0015777	A4V0B5	nrv2	0.756334	1.11235
FBgn0027334	Q9VR89	l(1)G0004	0.644869	1.11185
FBgn0031117	E1JJS1	CG1702; GstT3	0.231988	1.1116
FBgn0266717	Q9VH01	Bruce	0.0196388	1.11154
FBgn0014002	P54399	Pdi	0.514758	1.11152
FBgn0003206	P04388	Ras64B	0.525694	1.11133
FBgn0024814	Q9VWA1	Clc	0.00755828	1.11132
FBgn0022288	Q8SYL1	l(2)09851	0.229149	1.1112
FBgn0035207	Q9W0H2	CG9153; Sherpa	0.00301214	1.1112
FBgn0028968	A0A0B4KHL2	gammaCop	0.0891515	1.1111
FBgn0035771	Q9VS57	sec63	0.748516	1.11061
FBgn0005655	P17917	mus209; PCNA	0.247776	1.11059
FBgn0042693	Q5BIJ2	PP2A-B'	0.102587	1.11058
FBgn0260660	E1JI49	mp	0.361706	1.11048
FBgn0263120	A1Z7H3	Acsl	0.213836	1.11033
FBgn0020513	Q9I7S8	ade5	0.106029	1.11031
FBgn0263740	A0A0B4KGP8	eIF-2gamma; Su(var)3-9	0.0521927	1.11017
FBgn0031534	Q9VQQ6	CG2774; Snx1	0.0628918	1.11011
FBgn0030329	Q9VYV3	prtp	0.873719	1.10986
FBgn0001104	P20353	G-ialpha65A; Galphai	0.120669	1.10967
FBgn0008635	P45437	betaCop	0.216515	1.1096
FBgn0037466	Q9VI54	CG1965	0.521955	1.10913
FBgn0259214	Q59DP9	PMCA	0.065384	1.10851
FBgn0036919	Q9VW57	Grasp65	0.274209	1.10839
FBgn0022349	Q8I0J1	CG1910	0.446742	1.10828
FBgn0038922	Q9VD58	CG6439	0.977416	1.10827
FBgn0001308	P17210	Khc	0.0236514	1.10827
FBgn0015929	A0A0B4LEV2	dpa	0.131855	1.10811
FBgn0053113	Q9VMW4	Rtnl1	0.129278	1.10802
FBgn0262742	A8JR25	Fas1	0.741366	1.10779
FBgn0010097	P42271	gammaTub37C	0.315069	1.10764
FBgn0050481	A1Z9J6	mRpL53	0.965096	1.10748
FBgn0038504	Q9VEK6	Sur-8	0.0844537	1.10703
FBgn0002921	P13607	Atpalpha	0.541121	1.1069
FBgn0011726	P45594	tsr	0.0319661	1.10636
FBgn0001124	A1ZAA5	Got1	0.0140788	1.10579
FBgn0017577	Q9VGW6	Mcm5	0.0305136	1.10494
FBgn0023477	Q9W1G0	contaminant_KERATIN12	0.883121	1.10486
FBgn0010516	Q7KN94	wal	0.261676	1.10464
FBgn0027080	Q9VV60	Aats-tyr; TyrRS	0.156582	1.10451
FBgn0037607	Q7KSU6	CG8036	0.171553	1.10401
FBgn0037566	Q9VHT5	mRpL1	0.470386	1.10343
FBgn0029888	Q9W3X7	CG3192; ND-ASHI	0.752541	1.10306
FBgn0030456	Q9VYG3	CG4332	0.495031	1.10284
FBgn0250874	Q9W4V8	ttm50	0.12319	1.1028
FBgn0039955	Q7PLP4	CG41099	0.120685	1.10271
FBgn0037094	Q7K0L4	CG7611	0.594348	1.1019
FBgn0034654	Q9W2D9	CG10306	0.167872	1.10185
FBgn0015477	A1Z7S0	Rme-8	0.0533701	1.10167
FBgn0002431	A0A0B4LGZ6	hyd	0.790585	1.10135
FBgn0032214	Q9VL00	CG4968	0.932488	1.10121
FBgn0004432	P25007	Cyp1	0.0956453	1.10103
FBgn0052441	Q8IPT1	CG32441	0.448608	1.10092
FBgn0261881	Q9V3Y0	l(2)35Be	0.0169386	1.10088
FBgn0041191	Q9VND8	Rheb	0.00155023	1.10038
FBgn0027552	Q9Y112	CG10863	0.0823037	1.10027
FBgn0034405	Q7KB18	Jheh2	0.00286778	1.10017
FBgn0014427	Q9VAN0	Immunoglobulin igg1-kappa antibody fragment fab complexed With...	0.37912	1.09994
FBgn0022708	Q9U915	Adk2	0.0043542	1.09987
FBgn0032408	Q9VKB4	CG6712	0.680758	1.09892
FBgn0035601	Q9VRL1	Uev1A	0.243247	1.09877
FBgn0015393	D2NUK9	hoip	0.633646	1.09858
FBgn0027611	Q9VKV1	CG6206; LM408; LManII	0.0194478	1.09854
FBgn0033235	Q7K3W2	CG8728	0.0583089	1.09838
FBgn0030366	Q9VYQ8	Usp7	0.283334	1.09838
FBgn0016697	Q95083	Prosalpha5	0.310358	1.09826
FBgn0040273	Q9V460	Spt5	0.0192495	1.09819
FBgn0002174	A0A0B4K7M9	l(2)tid	0.06625	1.09818
FBgn0030674	X2JKH9	CG8184	0.458605	1.098
FBgn0030719	Q9VXK6	eIF5	0.00695563	1.09791
FBgn0036515	Q8T060	CG12304; AIMP2	0.861738	1.09688
FBgn0264695	M9NF46	Mhc	0.70776	1.09679
FBgn0032005	Q9VLQ9	Snx6	0.00712155	1.0966
FBgn0020370	A0A0B4LGC0	TppII	0.342083	1.0965
FBgn0015797	X2J5T3	Rab6	0.0927577	1.09635
FBgn0011771	P55162	Hem	0.452974	1.0962
FBgn0262518	O18338	Rab8	0.462775	1.09613
FBgn0022699	Q9VRV4	D19B	0.223341	1.09586
FBgn0024509	Q9V3J4	sec13	0.109066	1.09536
FBgn0031020	Q9VWI2	Nat1; NAA15-16	0.230187	1.09525
FBgn0261380	Q9VGW9	mRpL37	0.39522	1.09519
FBgn0250785	Q2PDR9	vari	0.777085	1.09491
FBgn0024314	Q9VPY2	Plap	0.257843	1.09474
FBgn0004507	A4UZZ4	GlyP	0.335735	1.09466
	Q9V429		0.358806	1.09459
FBgn0002413	O76324	dco	0.720999	1.09454
FBgn0021796	Q9VK45	Tor	0.717773	1.09448
FBgn0032679	Q9VJ86	bsf	0.167116	1.0942
FBgn0038649	Q8SYL0	CG7718	0.0171561	1.09418
FBgn0036301	Q9VTZ7	CG4069	0.104671	1.09407
FBgn0014455	X2JF40	Ahcy13; Ahcy	0.357565	1.09402
FBgn0038746	Q9VDS6	Surf6	0.442519	1.09372
FBgn0001122	P16378	G-oalpha47A; Galphao	0.183398	1.0936
FBgn0002787	P26270	Mov34; Rpn8	0.57505	1.09337
FBgn0030733	Q9VXI6	CG3560; UQCR-14	0.959791	1.09323
FBgn0261387	Q7PLI7	CG17528	0.0872024	1.09276
FBgn0261243	Q8IRH0	Psa	0.262996	1.09258
FBgn0014020	P48148	Rho1	0.0137684	1.09221
FBgn0015283	M9PIG8	Pros54; Rpn10	0.0767907	1.09211
FBgn0003371	A4V3W1	sgg	0.0457049	1.09211
FBgn0036888	Q9VW13	CG9330	0.0238959	1.09181
FBgn0001247	P22817	Ide	0.0980909	1.09162
FBgn0039136	E1JIV0	CG5902	0.118733	1.09118
FBgn0051549	Q8SX57	CG31549	0.00844636	1.09116
FBgn0039849	Q9V9X4	CG11334	0.0186646	1.09101
FBgn0265101	Q9VHT3	Sgt1	0.0117289	1.09072
FBgn0035909	Q9V3A8	ergic53	0.772136	1.09044
FBgn0260439	M9MQH9	Pp2A-29B	0.106235	1.09009
FBgn0000044	P53501	Act57B	0.641135	1.09005
FBgn0021765	O18404	scu	0.630947	1.08947
FBgn0259682	B7YZK4	CG42351; Jabba	0.0288177	1.08932
FBgn0000319	X2JC31	Chc	0.0667266	1.08908
FBgn0029763	Q9W4C3	CG4165; Usp16-45	0.054441	1.08883
FBgn0028837	Q9VCY3	CSN6	0.0451447	1.08855
FBgn0032217	Q9VKZ7	CG4972	0.526595	1.08832
FBgn0016693	Q8T8W3	Past1	0.0170924	1.08827
FBgn0264694	Q9VGP6	CG6719; mgr	0.0130143	1.08786
	Q9Y0Y2	CG17273; AdSS	0.137286	1.0878
FBgn0262619	Q9W1H4	DNA-ligI	0.674986	1.08755
FBgn0015754	Q7KNS3	Lis-1	0.150734	1.08755
FBgn0032721	A4V0U4	CG10602	0.372061	1.08741
FBgn0250837	Q8IPB1	dUTPase	0.10456	1.08725
FBgn0034936	Q9W1F7	CG2970	0.0244426	1.08719
FBgn0046692	P83098	Stlk	0.349016	1.08714
FBgn0010591	Q9V7Y2	Sply	0.0667398	1.08679
FBgn0029687	Q7KVX5	Vap-33-1; Vap-33A; Vap33	0.106625	1.08605
FBgn0029833	Q9W445	CG5941; MCTS1	0.0375746	1.08584
FBgn0030871	Q9VX15	CG8142	0.00938163	1.08584
FBgn0037643	A0A0B4JCW4	skap	0.29484	1.08566
FBgn0029924	Q9W3U0	CG4586	0.577821	1.08553
FBgn0038961	Q9VD14	CG13850	0.273855	1.08551
FBgn0037926	Q9VGK7	Elp1	0.00100621	1.08548
FBgn0053129	Q9VKM7	CG33129	0.839711	1.08544
FBgn0037467	Q9VI55	CG1104; Ufl1	0.0187015	1.08543
FBgn0031912	Q9VM14	CG5261; muc	0.254796	1.08508
FBgn0036624	Q9VV52	CG4877; RAF2	0.209381	1.08505
FBgn0010473	Q967D7	tutl	0.430692	1.08457
FBgn0000416	Q8IMH4	Sap-r	0.738314	1.08451
FBgn0031908	Q9VM18	CG5177	0.707686	1.0845
FBgn0010812	Q9VHW4	unc-45	0.138184	1.08435
FBgn0020261	E1JJR3	pcm	0.510041	1.08428
FBgn0035001	Q8MLP1	slik	0.928141	1.08408
FBgn0027087	Q8IQX8	Aats-his; HisRS	0.529239	1.08379
FBgn0032514	Q9VJZ1	CG9302	0.253693	1.08371
FBgn0004885	Q9VC47	tok	0.266303	1.0836
FBgn0027081	Q8IP94	Aats-thr; ThrRS	0.193026	1.08356
FBgn0036258	Q9VTU4	CG5642	0.279257	1.0835
FBgn0250850	Q86BY9	rig	0.291982	1.08338
FBgn0004868	Q9VLB7	Gdi	0.117318	1.0831
FBgn0031149	Q9VRE0	CG1518	0.853219	1.08282
FBgn0004907	P29310	14-3-3zeta	0.036992	1.08236
FBgn0265082	Q2M1E6	Cdep	0.363273	1.08218
FBgn0035817	Q9VSA9	CG7409	0.282144	1.08212
FBgn0000721	P32023	for	0.130835	1.08201
FBgn0004838	P48809	Hrb27C	0.0116253	1.08199
FBgn0038206	Q9VFM9	twf	0.7373	1.08192
FBgn0004107	E1JIR3	cdc2c; Cdk2	0.165901	1.08151
FBgn0028515	Q9V3V9	EndoGI	0.0470305	1.08151
FBgn0033482	A1Z843	CG1371	0.355965	1.08142
FBgn0037377	Q9VNI3	CG1218	0.346237	1.08141
FBgn0005671	E1JIJ5	Vha55	0.0685976	1.08109
FBgn0030973	Q9VWN5	CG7332	0.305865	1.08053
FBgn0013675	P00408	COX2	0.674735	1.08042
FBgn0039004	Q9VCW3	Nup133	0.350747	1.08036
FBgn0015546	M9ND86	spel1	0.658921	1.0803
FBgn0001986	Q9Y134	l(2)35Df; Mtr4	0.766933	1.08025
FBgn0030699	Q9VXN3	CG8578	0.985983	1.08011
FBgn0014189	Q27268	Hel25E	0.0727573	1.07997
FBgn0003205	P08646	Ras85D	0.930299	1.07978
FBgn0034266	B7YZJ4	CG4975	0.209662	1.07947
FBgn0039402	Q9VBI3	vps2	0.688338	1.07944
FBgn0027605	Q9Y162	Vps4	0.0607428	1.07941
FBgn0086371	Q9VFW4	poly	0.0800174	1.0794
FBgn0023143	Q8T0L3	Uba1	0.0882825	1.07937
FBgn0086355	P29613	Tpi	0.0457639	1.07928
FBgn0052495; FBgn0030882	Q8IQZ1	CG32495; GS; GSS	0.0341068	1.07922
FBgn0082582	A0A0B4K6N4	tmod	0.785943	1.07896
FBgn0001128	P13706	Gpdh	0.548984	1.07855
FBgn0035526	Q9VZE4	CG1316	0.208928	1.07848
FBgn0033451	A1Z803	CG1665	0.201193	1.07819
FBgn0010352	Q8IQQ0	Nc73EF	0.803799	1.07782
FBgn0030864	Q9VX24	CG8173	0.00243962	1.07774
FBgn0028693	Q9V436	Rpn12	0.357611	1.07738
FBgn0000566	Q7JXZ2	Eip55E	0.201391	1.07718
FBgn0032956	Q9V9R2	Cul-2; Cul2	0.356687	1.07716
	Q99323	zip	0.299676	1.07716
FBgn0032136	Q7KTG2	CG15828; Apoltp	0.538184	1.07714
FBgn0016120	A0A0B4LHL7	ATPsyn-d; ATPsynD	0.222249	1.07704
FBgn0032026	Q9VLN6	CG7627	0.225635	1.07694
FBgn0011606	Q9XZ29	Klp3A	0.123235	1.0768
FBgn0266268	Q9V9S8	ferrochelatase; FeCH	0.785151	1.07669
FBgn0023458	Q9W425	Rbcn-3A	0.00946643	1.07657
FBgn0050410	Q8MLS2	CG30410; Rpi	0.222076	1.0765
FBgn0031070	Q9VWC7	CG12702	0.640322	1.07649
FBgn0086904	A0A0B4LEY6	Nacalpha	0.12272	1.07642
FBgn0050499	Q95RV5	CG30499	0.273382	1.07641
FBgn0039175	Q9VCA5	CG5706; beta-PheRS	0.0956764	1.07603
FBgn0032640	Q9VJD4	Sgt	0.118936	1.07561
FBgn0001942	C9QP42	eIF-4a	0.13207	1.07539
FBgn0038320	Q9VF87	Sra-1	0.221407	1.07535
FBgn0086768	Q27869	Pcmt	0.712727	1.07511
FBgn0013749	P40945	Arf102F	0.00244911	1.07508
FBgn0028670	Q9VE75	Vha100-2	0.158628	1.07508
FBgn0021760	Q9NBD7	chb	0.00440127	1.07505
FBgn0015221	A0A0B4KHF0	Fer2LCH	0.162375	1.07485
FBgn0035630	Q9VRP2	CG10576	0.153306	1.0748
FBgn0010612	Q9VKM3	l(2)06225; ATPsynG	0.588301	1.07473
FBgn0031078	Q8IQV9	CG11943; Nup205	0.937065	1.07393
FBgn0264089	P24014	sli	0.709881	1.07373
FBgn0027835	Q7KN75	Dp1	0.02885	1.07355
FBgn0039117	Q9VCH8	tst	0.161801	1.07351
FBgn0033317	Q7JWR9	CG8635	0.0908672	1.07328
FBgn0037344	Q9VNE0	CG2926	0.260696	1.07322
FBgn0003139	M9PGI3	PpV	0.452701	1.0731
FBgn0035522	Q9VZE8	CG1273	0.12377	1.07309
FBgn0259152	Q9VBX1	Clbn	0.122564	1.07283
FBgn0037117	Q9VNZ7	CG11248	0.81135	1.0718
FBgn0262473	P08953	Histone H3.3A OS=Drosophila melanogaster OX=7227 GN=His3.3A PE=1 SV=1	0.38182	1.07147
FBgn0010348	P61209	Arf79F	0.0116392	1.07147
FBgn0261439	Q94523	SdhA	0.0889963	1.07084
FBgn0023175	Q9V5C6	Prosalpha7	0.190479	1.07057
FBgn0010339	P32234	128up	0.0102393	1.07056
FBgn0261822	Q8IPG9	Bsg	0.153179	1.07055
FBgn0005777	Q9VH81	PpD3	0.000831289	1.07045
FBgn0026319	A8DYU9	Traf4	0.223193	1.07045
FBgn0032781	Q9VIW7	CG9987; RtcB	0.533381	1.07041
FBgn0002593	P08570	RpLP1	0.35459	1.07028
FBgn0027079	Q0E993	Aats-val; ValRS	0.166332	1.07012
FBgn0015222	Q7KRU8	Fer1HCH	0.0694606	1.07012
FBgn0037298	Q9VN86	CG2604	0.23976	1.06979
FBgn0003204	Q07152	ras	0.509519	1.06978
FBgn0000709	Q24020	fliI	0.911648	1.06974
FBgn0086712	Q5U117	Egm	0.142061	1.06952
FBgn0030268	A4V4A1	Klp10A	0.141843	1.06941
FBgn0017550	A0A0B4LHS9	Rga	0.0646114	1.06939
FBgn0038272	Q9VFE9	CG7265	0.0852253	1.06921
FBgn0015622	Q9VAL7	Cnx99A	0.651007	1.06891
FBgn0034310	A1YK02	Nup75	0.389436	1.06882
FBgn0025582	O77410	Int6	0.029421	1.06877
FBgn0029503	Q9VCC0	CHORD	0.087404	1.06868
FBgn0014141	A0A0B4KHN1	cher	0.02789	1.06834
FBgn0003517	P38979	sta	0.17128	1.0681
FBgn0011826	M9NE01	Pp2B-14D	0.0651036	1.06791
FBgn0033663	Q3YMU0	ERp60	0.0134677	1.06785
FBgn0029629	Q9W4X7	CG8636; eIF3ga	0.295986	1.06749
FBgn0086472	P48588	RpS25	0.284758	1.06692
FBgn0000180	M9PB86	bib	0.0420042	1.06661
FBgn0086900; FBgn0042118	Q9I7C6	Cpr65Ax1; Cpr65Ax2	0.460608	1.06652
FBgn0032690	Q9VJ74	CG10333	0.896585	1.06643
FBgn0033879	Q7JR58	CG6543	0.187161	1.06615
FBgn0001225	P02517	Hsp26	0.0099632	1.06577
FBgn0039632	Q9VAQ0	Immunoglobulin g1 (igg1) (mcg) with a hinge deletion, chain L...	0.651136	1.06577
FBgn0003656	E1JJF4	sws	0.111174	1.06575
FBgn0001091	P07486	Gapdh1	0.191427	1.06548
FBgn0000562	Q9W1K4	egl	0.0162611	1.06524
FBgn0037231	Q9VN02	vps24	0.576215	1.06522
FBgn0034432	A1ZBJ2	CG7461	0.174606	1.0652
FBgn0011745	P45889	Arp1; Arp87C	0.0165355	1.06496
FBgn0035295	Q9I7U5	CG5690; Cnb	0.0463406	1.06483
FBgn0003268	Q9V9W7	rod	0.190787	1.06467
FBgn0019644	Q94516	ATPsyn-b; ATPsynB	0.276025	1.06461
FBgn0024806	M9PBG6	DIP2	0.668997	1.0646
FBgn0039680	Q9VAJ1	CAP-D2	0.509425	1.06434
FBgn0039213	Q9VC57	atl	0.643426	1.0641
FBgn0034259	Q7JXC4	CG6459; P32	0.0368631	1.06409
FBgn0012037	X2J8C3	Ance	0.154862	1.06394
FBgn0035371	Q9VZX9	CG9977; AhcyL1	0.00380119	1.06391
FBgn0010391	Q9U5L1	Gtp-bp	0.0596134	1.06384
FBgn0030529	Q9VY78	Clic	0.135	1.06382
FBgn0000064	F3YDE2	Ald	0.0790252	1.06374
FBgn0027582	Q9VKJ6	CG6230	0.845662	1.06362
FBgn0039244	Q8MRJ2	CG11069	0.438371	1.06348
FBgn0038461	Q9VEQ2	CG3678	0.640863	1.06311
FBgn0086656	Q8T0Q4	shrb	0.718759	1.06305
FBgn0036929	Q9VW70	CG7668	0.286215	1.06256
FBgn0033377	A1Z7P1	Pmm45A	0.0615424	1.06256
FBgn0014868	Q24319	Ost48	0.259126	1.06246
FBgn0026403	A1Z877	Ndg	0.242852	1.06231
FBgn0261609	P41374	eIF-2alpha	0.0834745	1.062
FBgn0000146	O76922	aub	0.354664	1.06198
FBgn0035901	Q9VSK9	CG6745	0.199908	1.06181
FBgn0027496	Q9Y0Y5	epsilonCOP	0.179253	1.06175
FBgn0024188	Q9NHD5	san	0.183586	1.06169
FBgn0020887	Q9NJG9	Su(z)12	0.469989	1.0616
FBgn0015218	P48598	eIF-4E	0.998562	1.06154
FBgn0037378	Q9VNI4	CG2046	0.108885	1.06123
FBgn0025724	O62621	beta'Cop	0.0787736	1.06114
FBgn0000273	P12370	Pka-C1	0.0382272	1.061
FBgn0035169	Q9W0M0	CG13890	0.442061	1.06098
FBgn0029990	Q9W3L4	CG2233	0.7206	1.06096
FBgn0031913	Q9VM12	CG5958	0.208317	1.06073
FBgn0030692	Q9VXP3	mRpS30	0.359078	1.0605
FBgn0266452	Q9VUL1	CTPsyn	0.0458002	1.06042
FBgn0037583	Q9VHR5	CG9684	0.763965	1.06011
FBgn0021967	Q9VQR2	Pdsw; ND-PDSW	0.0397823	1.05962
FBgn0265434	Q59E59	zip	0.363664	1.05869
FBgn0002719	Q9VG32	Men	0.140206	1.05827
FBgn0263106	Q53ZT0	DnaJ-1	0.00159368	1.05812
FBgn0044323	M9NEC0	Cka	0.266021	1.05767
FBgn0261458	Q9VPX7	capt	0.0316253	1.05766
FBgn0015521	M9PEA6	RpS21	0.267644	1.05737
FBgn0262517	Q9VW09	l(3)76BDr; Ltn1	0.0190517	1.05719
FBgn0086675	Q9VYI0	fne	0.0666293	1.05704
FBgn0038195	Q9VFP0	CG3061	0.00990628	1.05702
FBgn0001226	P02518	Hsp27	0.0202638	1.05693
FBgn0032863	Q9I7L8	cdc23	0.0148737	1.05692
FBgn0033883	Q9V6U9	CG16935	0.901534	1.05678
FBgn0033005	A0A0B4LES3	CG3107	0.906405	1.05674
FBgn0015268	Q9W1G7	Nap1	0.0356099	1.05673
FBgn0000100	P19889	RpLP0	0.160927	1.05638
FBgn0027524	Q9XZ19	CG3909	0.844809	1.05605
FBgn0020018	Q9VC52	Ppox	0.203913	1.05594
FBgn0036298	Q9VTZ4	CG10627; nst	0.0343691	1.05576
FBgn0001105	A4V4I0	Gbeta13F	0.359275	1.05569
FBgn0030089	Q7KVR8	AP-1gamma	0.142774	1.05543
FBgn0024182	Q9VRH6	waw	0.0312188	1.05519
FBgn0010379	A0A0B4LIA3	Akt1	0.379131	1.05507
FBgn0011725	Q7K112	twin	0.0399896	1.05489
FBgn0004066	P22769	Pros28.1; Prosalpha4	0.245658	1.05485
FBgn0050382; FBgn0263121	Q9XZJ4	Prosalpha1; CG30382	0.24057	1.05445
FBgn0000150	A0A0B4LJ12	awd	0.155979	1.05436
FBgn0003257	Q01637	r-l	0.232109	1.05428
FBgn0032242	Q9VKW5	CG5355	0.139717	1.05353
FBgn0040309	X2JF59	Jafrac1	0.0861178	1.05333
FBgn0030786	Q9VXB5	mRpL22	0.737475	1.0531
FBgn0259168	X2JFM3	mnb	0.00253081	1.05275
	contaminant_KERATIN03		0.852562	1.05232
FBgn0001250	P12080	if	0.475253	1.05206
FBgn0086706	Q9VSS1	pix	0.199833	1.05183
FBgn0023423	Q9VDE3	slmb	0.957161	1.05164
FBgn0260743	Q9VGF7	CG18347; GC1	0.0415967	1.0516
FBgn0016041	Q9U4L6	Tom40	0.132983	1.05157
FBgn0004370	P35992	Ptp10D	0.0902294	1.05146
FBgn0260474	E1JH19	CG30002	0.126421	1.05127
FBgn0015245	O02649	Hsp60; Hsp60A	0.0878257	1.05127
FBgn0033062	Q9V9K7	Ars2	0.0216298	1.05118
FBgn0034733	Q9W247	CG4752	0.123678	1.05116
FBgn0021795	Q7KLX3	Tapdelta	0.411581	1.05111
FBgn0267727	P52295	Pen	0.0122096	1.05099
FBgn0027492	Q9VB23	wdb	0.152704	1.05073
FBgn0037138	Q9VNX4	P5CDh1	0.0465477	1.05058
FBgn0015790	O18335	Rab11	0.0427207	1.05024
FBgn0027094	Q9VLM8	Aats-ala; AlaRS	0.0928798	1.0502
	Q9XZU1	Cas	0.145947	1.05002
FBgn0027903	Q9W088	CG12018	0.4181	1.04973
FBgn0025373	Q7KN61	Fpps	0.0219353	1.04929
FBgn0015075	Q9VNV3	Ddx1	0.718483	1.04914
FBgn0039132	Q9VCF4	AP-1sigma	0.0630518	1.04877
FBgn0038738	Q9VDT5	CG4572	0.900148	1.04876
	A1Z968	NAT1	0.987941	1.04824
FBgn0020443	M9PD08	Elf	0.00809491	1.04814
FBgn0025809	Q9VXP4	Paf-AHalpha	0.00093499	1.04787
FBgn0086908	Q32KD2	egg	0.421732	1.04782
FBgn0037770	F0JAI1	Art4	0.294401	1.04758
FBgn0001224	M9NE68	Hsp23	0.0919422	1.04719
FBgn0000307	M9PD16	chif	0.242827	1.04715
FBgn0020642	P92181	BSA	0.434463	1.04688
FBgn0031544	Q9VQR9	CG17593	0.0675948	1.04667
FBgn0031651	Q9VMY1	mRpL24	0.215459	1.04661
FBgn0033787	Q7JZZ3	CG13321	0.243962	1.04646
FBgn0038369	Q9VF28	Arpc3A	0.370263	1.04599
FBgn0265045	A1ZA73	Strn-Mlck	0.343241	1.04547
FBgn0013726	P40797	pnut	0.281996	1.04546
FBgn0040010	M9PGG8	CG17493	0.10174	1.04517
FBgn0035499	M9PE30	Chd64	0.045415	1.04509
FBgn0030007	Q9W3J5	CG2263; alpha-PheRS	0.278048	1.04505
FBgn0039674	Q9VAJ9	CG1907	0.73646	1.04493
FBgn0031320	Q9VPY7	CG5126	0.079113	1.04484
FBgn0010548	A0A0B4KEL0	Aldh-III	0.00547174	1.04477
FBgn0031310	Q9VPX5	CG4764; Vps29	0.0275476	1.04465
FBgn0029134	Q7K148	Prosbeta5	0.418733	1.0445
FBgn0030478	Q9VYD9	CG1640	0.188349	1.04449
FBgn0011747	Q0KIE7	Ank	0.0903667	1.04444
FBgn0011703	P48591	RnrL	0.104166	1.0439
FBgn0036921	Q9VW59	RhoGDI	0.033403	1.04384
FBgn0052574	Q8IR08	Twdlalpha	0.890287	1.04369
FBgn0036622	Q9VV49	CG4753	0.147221	1.04368
FBgn0030791	Q9VXB0	CG9132	0.231017	1.04367
FBgn0259139	Q9VGH5	glo	0.116568	1.04362
FBgn0030276	Q9VZ20	Dlic	0.84453	1.04352
FBgn0039562	Q9VAY2	Gp93	0.147161	1.04337
FBgn0036702	Q8IQQ9	CG6512	0.478365	1.04333
FBgn0037001	Q9VPE2	CG6020; ND-39	0.827259	1.04328
FBgn0262115	Q8SYS7	CG17683	0.592002	1.04298
FBgn0037533	A0A0B4KFA6	CD98hc	0.106951	1.0429
FBgn0263706	Q9VX48	CG43658; CG8557	0.132376	1.04281
FBgn0010660	Q9W1X4	Nup214	0.449897	1.04278
FBgn0033015	A1Z6E6	d4	0.33068	1.04275
FBgn0262468	A0A0B4KGG5	vib	0.102872	1.04267
FBgn0086134	P40301	Pros25; Prosalpha2	0.232054	1.04249
FBgn0004687	P54357	Mlc-c	0.27423	1.04244
FBgn0039358	A8JRC1	CG5028	0.237008	1.04208
FBgn0005585	P29413	Crc; Calr	0.0366626	1.04199
FBgn0036052	Q9VT59	CG10809	0.106321	1.04195
FBgn0053113	E1JHT6	Rtnl1	0.386514	1.04186
FBgn0012036	Q9VLC5	Aldh	0.275311	1.04159
FBgn0036772	Q9VVM8	CG5290	0.0312882	1.04154
FBgn0035600	Q9VRL0	CG4769; Cyt-c1	0.075823	1.04143
FBgn0026401	A0A0B4KF23	Nipped-B	0.192465	1.04094
FBgn0031304	Q9VPW9	CG4552	0.00123641	1.04091
FBgn0005649	Q8IMX4	Rox8	0.158417	1.0406
FBgn0026418	M9MSL3	Hsc70Cb	0.0552098	1.04044
FBgn0027054	Q9V345	CSN4	0.397933	1.04017
FBgn0039670	Q9VAK3	CG7567	0.279352	1.04013
FBgn0033475	Q7JW66	CG12129	0.762181	1.04013
FBgn0030354	Q9VYS3	Upf1	0.418433	1.04013
FBgn0051363	Q9I7K0	Jupiter	0.357965	1.04004
FBgn0038149	Q95RA9	CG9796; GILT1	0.43713	1.03984
FBgn0032746	Q9VJ11	CG10470	0.439235	1.03978
FBgn0000316	P39205	cin	0.131496	1.03973
FBgn0250843	I0DHK3	Pros35; Prosalpha6	0.140849	1.03968
FBgn0032961	Q9V9Q4	CG1416	0.00209699	1.03957
FBgn0026150	Q9VJG0	ApepP	0.0939664	1.03952
FBgn0250746	Q9VNA5	Prosbeta7	0.138969	1.03941
FBgn0033518	Q7JX87	Prx2540-2	0.171072	1.0394
FBgn0036486	Q9VUM0	Msh6	0.0229047	1.03936
FBgn0036663	Q9VVA4	CG9674	0.0414735	1.03932
FBgn0026361	Q7KLG8	Sep5	0.0822983	1.03899
FBgn0034162	Q7JYZ0	CG6426	0.49371	1.0388
FBgn0038577	Q9VEC2	CG12321	0.114637	1.03876
FBgn0003721	A0A0B4KG06	Tm1	0.281341	1.03868
FBgn0026262	Q9V4D4	bip2	0.594121	1.0385
FBgn0015359	Q24050	CG2034	0.15213	1.03799
FBgn0034914	A0A0B4LHC9	CG5554	0.808506	1.03784
FBgn0033507	Q7K0D3	CG12909	0.425375	1.03778
FBgn0004888	Q94522	Scsalpha	0.544804	1.03777
FBgn0039163	Q9VCB9	CG5515	0.0395891	1.03767
FBgn0051852	Q9VJZ5	Tap42	0.116655	1.03758
FBgn0002284	P40304	Pros26; Prosbeta6	0.41212	1.03725
FBgn0261276	A0A0B4LGF5	opa1-like; Opa1	0.675135	1.03713
FBgn0003210	Q9W4K1	rb	0.305979	1.03709
FBgn0027509	Q9VQ78	CG7261; TBCD	0.0657099	1.03683
FBgn0038306	Q9VFB3	Art3	0.348569	1.03605
FBgn0033032	A1Z6H0	kune	0.464147	1.03602
FBgn0028665	Q9W4P5	VhaAC39-1	0.143307	1.036
FBgn0031479	Q9VQI7	Prx6005	0.00207223	1.03591
FBgn0031436	Q9VQD7	CG3214; ND-B17.2	0.0125688	1.03554
FBgn0010803	Q0KI98	Aats-trp; TrpRS	0.12792	1.03515
FBgn0030612	Q9VXY3	CG5599	0.244588	1.03494
FBgn0036733	Q9VVI0	U4-U6-60K	0.309916	1.03487
FBgn0004901	Q27601	Prat	0.00674599	1.03477
FBgn0035393	Q9VZV8	CG16753	0.396638	1.03474
FBgn0002174	Q27237	l(2)tid	0.00832587	1.03457
FBgn0005648	Q7KNF2	Pabp2	0.805852	1.03439
FBgn0039110	Q9VCI7	RanBP3	0.209153	1.03419
FBgn0033607	A0A0B4KET0	CG9062	0.0168271	1.03408
FBgn0051453	Q8SX76	pch2	0.010754	1.03397
FBgn0034403	A1ZBF1	CG18190	0.46933	1.03372
FBgn0036448	Q9VUH6	mop	0.723912	1.03294
FBgn0028327	Q9W335	l(1)G0320	0.707353	1.03275
FBgn0038467	Q9VEP6	CG3590; AdSL	0.197203	1.03268
FBgn0029867	Q9W403	CG3847	0.0172046	1.03267
FBgn0005278	P40320	Sam-S	0.113602	1.03252
FBgn0025678	Q9V438	CaBP1	0.120535	1.03239
FBgn0010100	Q9VIE8	Acon	0.13066	1.03129
FBgn0011710	P42207	Sep1	0.108223	1.03123
FBgn0033529	Q7K2L7	CG17765	0.00171745	1.03105
FBgn0052549	Q9VWV5	CG32549	0.159772	1.03072
FBgn0029174	Q9VL78	FKBP59	0.000643764	1.03032
FBgn0027057	Q9VVU5	CSN1b	0.401376	1.03012
FBgn0036974	M9PD27	eRF1	0.0927997	1.03002
FBgn0038610	Q9VE80	CG7675	0.425907	1.0296
FBgn0038110	Q9VG04	CG8031	0.167715	1.02922
FBgn0004363	Q94920	porin	0.131136	1.02853
FBgn0032906	Q9VIH1	RPA2	0.00104924	1.02851
FBgn0032833	Q9VIQ8	CG10664; CoIV; COX4	0.0984699	1.028
FBgn0263855	A1Z6I7	BubR1	0.0869452	1.02776
FBgn0028671	Q8IML5	Vha100-1	0.0399946	1.02741
FBgn0030521	Q9VY87	CG10992; CtsB1	0.030674	1.0269
FBgn0000261	P17336	Cat	0.127757	1.02686
FBgn0001090	P29746	bnb	0.806691	1.02677
FBgn0267385	O62619	PyK	0.186395	1.02619
FBgn0034876	Q9W1N4	wmd	0.732927	1.02595
FBgn0037963	Q9VGG5	Cad87A	0.0266079	1.02593
FBgn0039640	Q9VAP0	CG14516	0.835463	1.02554
FBgn0038145	Q9VFV9	Droj2	0.0212542	1.02553
FBgn0003392	E1JJA4	shi	0.895331	1.02508
FBgn0028969	Q9W555	deltaCOP	0.627555	1.02502
FBgn0036892	Q7KUT2	CG8798; Lon	0.108853	1.02484
FBgn0030344	Q9VYT3	CG2025	0.205891	1.0248
FBgn0015795	O76742	Rab7	0.109087	1.02466
FBgn0035121	Q9W0S7	Tudor-SN	0.120968	1.0245
FBgn0016978	M9PC89	snRNP-U1-70K	0.729863	1.02434
FBgn0031910	Q9VM16	CG15818	0.889646	1.0243
FBgn0017572	P91891	Mo25	0.0975568	1.0241
FBgn0036099	Q9VTB3	CG11811	0.0336591	1.02399
FBgn0086519	Q7JZV0	Cpr47Eg	0.22911	1.02375
FBgn0036184	Q9VTL1	PCID2	0.751011	1.02375
FBgn0011509	Q9VSN9	SrpRbeta	0.590152	1.02357
FBgn0037955	Q8SXC2	CG6950	0.0123272	1.02357
FBgn0035357	Q0E8J0	MEP-1	0.374687	1.02351
FBgn0030320	M9NED4	CG2247	0.814418	1.02345
FBgn0031711	Q9VMQ7	CG6907	0.482795	1.02335
FBgn0034277	Q7K110	CG6370; OstDelta	0.544721	1.0231
FBgn0036594	Q9VV18	CG13047	0.2907	1.02295
FBgn0263977	Q7PLT4	CG40451; Tim17b	0.768908	1.02222
FBgn0036096	Q9VTB0	CG8003	0.00731266	1.0222
FBgn0000181	Q7KM15	bic	0.0212589	1.02202
FBgn0040366	Q9V3X8	CG11398	0.370116	1.02194
FBgn0033698	Q9V677	CG8858	0.068564	1.02188
FBgn0011661	P46150	Moe	0.0295671	1.02181
FBgn0031148	Q9VRD9	Cbs; CG1753	0.32263	1.02125
FBgn0038376	Q9VF20	Hmt-1	0.153496	1.02118
FBgn0030512	Q9VYA0	CG9940	0.765375	1.02095
FBgn0034215	A0A0B4KG54	CG4802; Mtap	0.0441124	1.02013
FBgn0025457	Q9VAJ2	Bub3	0.156763	1.0201
FBgn0030239	Q9VZ64	CG17333	0.171088	1.01989
FBgn0016700	O18332	Rab1	0.0758847	1.01905
FBgn0036518	Q9VUR5	RhoGAP71E	0.802493	1.01807
FBgn0010482	Q0E9N2	l(2)01289	0.139763	1.01791
FBgn0010551	Q0E924	l(2)03709; Phb2	0.563958	1.01774
FBgn0034791	Q9W1Y1	CG3501; EMC8-9	0.106249	1.01758
FBgn0030608	Q0KHS6	Lsd-2	0.207343	1.01735
FBgn0035631	Q9VRP3	Txl	0.126297	1.01725
FBgn0010341	M9NFF8	Cdc42	0.0594028	1.01714
FBgn0011768	P46415	Fdh	0.0404113	1.01688
FBgn0030768	Q9VXD6	CG9723	0.217065	1.01674
FBgn0037913	Q9VGM2	fabp	0.0122557	1.01629
FBgn0000229	E1JHD6	bsk	0.894047	1.01595
FBgn0023174	Q9VUJ1	Prosbeta2	0.0814386	1.01575
FBgn0024846	O61443	p38b	0.0175615	1.01566
FBgn0000667	M9PGA7	Actn	0.117296	1.01559
FBgn0036710	Q9VVF4	CG6479	0.331599	1.01537
FBgn0036745	Q9VVJ7	CG7484	0.525442	1.01531
FBgn0004636	M9MRT6	R; Rap1	0.831935	1.01515
FBgn0025885	O97477	Inos	0.697002	1.0151
FBgn0003076	Q9VUY9	Pgm	0.27233	1.01473
FBgn0002031	A0A023GQA5	l(2)37Cc	0.474541	1.01458
FBgn0024728	Q8MR31	Slip1	0.733294	1.01434
FBgn0013763	Q23997	CG5210; Idgf6	0.00530863	1.01432
FBgn0038593	Q9VEA2	CG7146; Vps39	0.102905	1.01424
FBgn0000330	O76928	cm	0.234767	1.01379
FBgn0011016	Q9VUZ0	SsRbeta	0.874884	1.01374
FBgn0037855	A0A0B4JDC3	CG6621	0.232376	1.01344
FBgn0019624	Q94514	CoVa; COX5A	0.0688204	1.01327
FBgn0052230	Q8SYJ2	CG32230; ND-MLRQ	0.0173388	1.01295
FBgn0024734	O61722	PRL-1	0.160372	1.01293
FBgn0086361	Q9VAK1	alph	0.00442421	1.01286
FBgn0004177	X2JDI1	mts	0.00269228	1.01242
FBgn0001233	M9PBL3	Hsp83	0.0869374	1.01179
FBgn0262782	Q9VKX2	Mdh1	0.0258456	1.01155
FBgn0086443	Q9V434	Aats-asn; AsnRS	0.0964825	1.01153
FBgn0004872	X2J7U0	piwi	0.209383	1.01148
FBgn0023537	Q7KW39	CG17896	0.06515	1.01107
FBgn0038742	Q9VDT1	Arc42	0.0449539	1.011
FBgn0262801	O97066	twr	0.227943	1.01093
FBgn0014417	Q9VLL5	CG13397	0.0125921	1.01037
	contaminant_KERATIN22		0.748151	1.00993
FBgn0013765	A0A0B4K7N9	cnn	0.0727784	1.00904
FBgn0035383	Q9VZW7	Transcription-associated protein 1 OS=Drosophila melanogaster OX=7227 GN=Nipped-A PE=1 SV=4	0.142511	1.00778
FBgn0037336	Q7KTS3	CG2519	0.462411	1.00765
FBgn0263598	A4V0N4	Vha68-2	0.0865581	1.00743
FBgn0024947	O76268	NTPase	0.114797	1.0071
FBgn0032467	Q9VK44	CG9934	0.486752	1.00705
FBgn0035056	Q9W116	spz6	0.479843	1.00696
FBgn0260817	Q9VQM4	gkt	0.367879	1.00659
FBgn0027495	Q7KMH5	CG8378; Smyd4-4	0.00932928	1.00645
FBgn0030321	Q9VYW4	CG1703	0.916204	1.00621
FBgn0030915	Q9VWV8	CG6179	0.730356	1.00594
FBgn0033761	A1Z934	CG8778	0.714356	1.00567
FBgn0039691	Q9VAH9	IntS11	0.418385	1.00567
FBgn0262526	M9PBB5	vas; solo	0.0538214	1.0055
FBgn0261794	Q8MLQ5	kcc	0.286274	1.00506
FBgn0039580	Q9VAW3	Gfat2	0.51674	1.00501
FBgn0035918	Q9VSM9	Cdc6	0.394577	1.00491
FBgn0035498	Q9VZI3	Fit1	0.139848	1.00484
FBgn0030038	A8JV22	CG1440	0.026821	1.0048
FBgn0040319	A4V448	Gclc	0.113404	1.00473
FBgn0033272	Q7K519	RagC; RagC-D	0.388767	1.00443
FBgn0031030	Q0KHQ5	Tao; Tao-1	0.0853272	1.00431
	contaminant_KERATIN18		0.918242	1.00395
FBgn0015609	Q4ABF0	CadN	0.896997	1.00395
FBgn0033713	Q0E9B5	CG8841	0.427769	1.00385
	Q24314	dor	0.43531	1.00357
FBgn0052351	Q9VSM7	S-Lap2	0.961365	1.00354
FBgn0026566	E1JJ73	CG1307	0.494567	1.00353
FBgn0025117	Q9VL89	und	0.336356	1.00275
FBgn0026015	O96651	Top3beta	0.860462	1.00273
FBgn0019957	P91929	ND42; ND-42	0.131902	1.00225
FBgn0053519	A8DYP0	Unc-89	0.126872	1.00125
FBgn0259979	A0A0B4LEQ0	CG17337	0.00227851	1.00122
FBgn0086691	Q9V3W0	UK114	0.0250713	1.0008
FBgn0039776	Q9VA69	PH4alphaEFB	0.218095	1.00071
FBgn0003071	A0A0B4K7L1	Pfk	0.00618699	1.00002
FBgn0029118	Q9V470	Sucb	0.9012	1.00001
FBgn0039349	Q9VBP6	Ssadh	0.854876	0.999406
FBgn0022770	O17452	Peritrophin-A	0.390803	0.999343
FBgn0026777	Q9V3W9	Rad23	0.0438506	0.999262
FBgn0004889	P36872	tws	0.00635087	0.998996
FBgn0032455	Q9VK57	CG5792; Pih1D1	0.0154445	0.998751
FBgn0038274	Q9VFE7	CG7262; Nup93-2	0.847361	0.998698
FBgn0017566	A4V449	ND75; ND-75	0.12207	0.998624
FBgn0023177	X2JG90	Pp4-19C	0.176527	0.998357
FBgn0004237	P48810	Hrb87F	0.302313	0.997852
FBgn0029882	Q9W3Y3	CG3226	0.0248767	0.997821
FBgn0029929	Q9W3T2	CG4593	0.000280376	0.997608
FBgn0035735	Q9VS12	Cpr65Ea	0.359749	0.997585
FBgn0053105	Q86BA5	p24-2	0.878479	0.997402
FBgn0001098	P54385	Gdh	0.221731	0.996995
FBgn0010501	O02002	Dcp-1	0.0049122	0.996802
FBgn0260003	A0A0B4KGH0	Dys	0.813574	0.996473
FBgn0004926	P41375	eIF-2beta	0.0316716	0.99629
FBgn0265189	Q9I7H9	CG44254; sud1; CG31120; PIG-S	0.284903	0.995694
FBgn0029868	Q9W402	CG3446; ND-B16.6	0.457154	0.995433
FBgn0003462	P61851	Sod; Sod1	0.065189	0.995264
FBgn0034390	A0A0B4JCU8	CG15093	0.452746	0.995
FBgn0086346	Q9VB05	ALiX	0.24847	0.994998
FBgn0017567	Q9VF27	ND23; ND-23	0.471501	0.994692
FBgn0010328	A8JRE3	woc	0.340155	0.994598
FBgn0033352	A1Z7K9	CG8232; PAN2	0.615965	0.994596
FBgn0030724	Q9VXK0	Nipsnap	0.0741191	0.994313
FBgn0024352	Q9VPN5	Hop	0.0120821	0.994029
FBgn0265274	Q9VAS7	inx3	0.0172549	0.993948
FBgn0265180	Q9W2J5	Glycogenin; CG44245	0.690163	0.993669
FBgn0263236	Q0KI00	SP1029	0.378118	0.99349
FBgn0035770	Q8IQ80	pst	0.00622201	0.993372
FBgn0034354	Q7JVZ8	CG5224; GstE11	0.139303	0.99308
FBgn0037354	Q9VNF3	CG12171	0.319392	0.992682
FBgn0086694	X2JGB3	Bre1	0.381445	0.991955
FBgn0086532	Q6NR46	Spt-I	0.442745	0.991867
FBgn0037027	M9PG82	CG3680; HIPP1	0.279605	0.991248
FBgn0028530	Q9V3F3	mTTF	0.00482035	0.990393
FBgn0250907	M9PGH3	Cht3; Cht10	0.73558	0.990069
FBgn0260653	Q9VW34	serp	0.652061	0.990062
FBgn0039187	Q8IMW9	CG6454	0.174803	0.98993
FBgn0026059	Q8INC3	Mhcl	0.955289	0.989866
FBgn0051198	Q8IN25	contaminant_KERATIN05	0.114951	0.989091
FBgn0023510	Q9W543	Rbcn-3B	0.0938657	0.98907
FBgn0263594	Q9VN21	lost	0.00759019	0.989047
FBgn0033241	Q0E9F9	CG2915	0.27705	0.987842
FBgn0030451	Q9VYG8	CG15717	0.0106751	0.987226
FBgn0039435	Q9VBE1	TwdlP	0.396077	0.98692
FBgn0042138	C0PDF4	CG18815	0.530424	0.986725
FBgn0011217	P25867	eff	0.00681489	0.986623
FBgn0038035	Q9VG84	lig3	0.921825	0.9864
FBgn0033184	Q7K3V6	CG12736	0.0123619	0.986225
FBgn0001989	Q9V3W2	l(2)35Di; ND-B17	0.854386	0.986195
FBgn0031392	M9PBQ4	AIF	0.0387748	0.98605
FBgn0022097	Q9V7D2	Vha36-1	0.884176	0.985556
FBgn0000212	P25439	brm	0.750876	0.985295
FBgn0036838	Q9VVV7	CG3808	0.498431	0.98495
FBgn0037182	Q9VNS2	ArfGAP3; CG6838	0.0755124	0.984874
FBgn0004397	X2JAB9	Vinc	0.0653183	0.984785
FBgn0261955	Q9W401	kdn	0.0600941	0.984748
FBgn0004908	Q06849	Arf84F; Arl2	0.322637	0.984693
FBgn0031089	M9MSF5	CG9572	0.0303533	0.98431
FBgn0261885	E1JIN6	osa	0.363986	0.984079
FBgn0036762	Q9VVL7	CG7430	0.00984508	0.983382
FBgn0032848	Q9VIP0	nesd	0.868797	0.982039
FBgn0000045	P02574	Act79B	0.964156	0.982032
FBgn0267408	Q9VF53	CG18522; AOX1	0.101636	0.981498
FBgn0028983	Q7JV69	Spn55B; Spn6	0.292099	0.981024
FBgn0264693	M9PBN6	ens	0.247408	0.980698
FBgn0052405	Q8I0P8	Cpr65Av	0.980117	0.980641
FBgn0266369	Q9VIH3	Mtp	0.511	0.980264
FBgn0000083	A0A0B4KH34	AnnIX; AnxB9	0.112018	0.980226
FBgn0000071	P15364	Ama	0.362254	0.980005
FBgn0035205	Q7K0X3	CG2469	0.261645	0.979936
FBgn0262579	A8JNN1	Ect4	0.677125	0.979542
FBgn0038046	Q9VG73	CG5641	0.0619408	0.979395
FBgn0004028	A4V4Q6	wupA	0.258978	0.978994
FBgn0033101	Q7JVH6	CG9436	0.406759	0.978777
FBgn0039737	Q9VAC1	CG7920	0.0378178	0.978706
FBgn0001280	P20348	janA	0.252537	0.978591
FBgn0031703	Q9VMR6	CG12512	0.043999	0.97857
FBgn0013987	A4V402	MAPk-Ak2	0.00530408	0.97814
FBgn0261710	M9PE74	nocte	0.682299	0.978128
FBgn0004574	Q07327	Rop	0.0278014	0.978065
FBgn0086372	A0A0B4KGC6	lap	0.0303694	0.977799
FBgn0030734	Q95TL8	CG9911	0.00255417	0.977335
FBgn0031266	Q9VPR5	CG2807	0.318803	0.977099
FBgn0039125	Q9VCG4	CG5857; Ndc1	0.141748	0.976834
FBgn0023023	Q9V3N7	CRMP	0.735547	0.97634
FBgn0024992	Q9W4W8	CG2658	0.618284	0.975975
FBgn0035590	Q9VRJ6	CG10673; Prpk	0.487996	0.975921
FBgn0260639	P23257	gammaTub23C	0.528983	0.97565
FBgn0005666	Q7KQP6	bt	0.140052	0.975031
FBgn0263863	Q9VCX3	mRpL45	0.861272	0.97443
FBgn0037330	Q9VNC1	mRpL44	0.529174	0.974283
FBgn0033901	A8E6L6	O-fut1	0.0291056	0.97394
FBgn0259745	Q9V4M2	wech	0.164715	0.973521
FBgn0038271	Q9VFF0	CG3731; UQCR-C1	0.0584354	0.973198
FBgn0027620	Q9V9T4	Acf1; Acf	0.530108	0.973098
FBgn0264691	Q9W328	CG3004; Lst8	0.669752	0.97305
FBgn0001092	M9PJN8	Gapdh2	0.0195239	0.972718
FBgn0020618	O18640	Rack1	0.119892	0.97238
FBgn0010300	Q8MQJ9	brat	0.581903	0.972254
FBgn0038519	Q9VEJ0	Prx3	0.00916988	0.971603
FBgn0036187	Q9VTL5	CG11660; RIOK1	0.530576	0.971509
FBgn0030109	Q9W366	CG12121	0.636019	0.971398
FBgn0039531	Q9VB17	CG5611	0.404168	0.971274
FBgn0039348	Q9VBP9	CG4673; Npl4	0.565338	0.970863
FBgn0010213	A0A0B4LGQ1	Sod2	0.0721211	0.970475
FBgn0032864	Q9VIM0	CG2493	0.00879577	0.969915
FBgn0267487	Q9W0G1	Ptp61F	0.129675	0.969774
FBgn0034614	Q9W2I2	CG9752	0.016763	0.969767
FBgn0026761	A1Z6L9	Trap1	0.0609595	0.969445
FBgn0011296	P82147	l(2)efl	0.158653	0.969341
FBgn0038948	Q9VD28	PSR	0.286727	0.969333
FBgn0031069	M9PF96	CG12703; Pmp70	0.970192	0.969256
FBgn0034065	Q29QQ9	Rrp42	0.448405	0.969087
FBgn0001995	Q9V3D0	mRpL4	0.120037	0.968703
FBgn0003074	P52029	Pgi	0.0435971	0.968594
FBgn0039160	Q9VCC2	CG5510	0.552453	0.96794
FBgn0016687	O77460	Nurf-38	0.00346346	0.967886
FBgn0020653	P91938	Trxr-1	0.0337513	0.967868
FBgn0038326	Q86BP1	CG5044	0.0115459	0.967589
FBgn0266696	X2JAM4	CG42669; CG45186	0.448061	0.966795
FBgn0035589	Q9VRJ5	CHMP2B	0.684727	0.966723
FBgn0039450	Q9VBC5	CG5484	0.792844	0.966406
FBgn0034967	Q9GU68	eIF-5A	0.0072518	0.966317
FBgn0260648	Q8IPX7	Rrp40	0.933178	0.965997
FBgn0034644	Q961X0	CG10082	0.974866	0.965992
FBgn0037370	Q8I725	CG1236	0.466781	0.965668
FBgn0038294	Q9VFC7	Mf	0.342833	0.965495
FBgn0020392	O61613	Nmt	0.00596043	0.9653
FBgn0040285	Q9VXV6	Scamp	0.742378	0.964599
FBgn0031850	Q9VM97	Tsp	0.723468	0.96441
FBgn0035060	Q8MMD3	Eps-15	0.110438	0.964321
FBgn0022981	A0A0B4K691	rpk	0.358198	0.964214
FBgn0035195	M9MRM4	Sac1	0.95284	0.96393
FBgn0010333	M9PBH7	Rac1	0.00160753	0.963839
FBgn0025592	Q8IRJ9	Gyk; Gk1	0.139939	0.963255
FBgn0028833	Q9VBI2	Dak1	0.000887185	0.963236
FBgn0261270	O18373	SelD	0.00665307	0.963012
FBgn0031145	Q9VRD6	Ntf-2	0.000477603	0.962807
FBgn0033919	Q0E980	CG8547	0.302993	0.962706
FBgn0003721	P06754	Tm1	0.316215	0.962505
FBgn0014861	P49735	Mcm2	0.587341	0.961923
FBgn0265988	Q9W060	CG42863; mv	0.298994	0.961834
FBgn0266848	Q9VR53	CG14614; wap	0.117349	0.961478
FBgn0028573	Q9VTR6	prc	0.261282	0.961227
FBgn0016081	M9ND72	fry	0.530022	0.960573
FBgn0010602	Q7KNM2	lwr	0.00112872	0.960314
FBgn0033581	Q7K4G8	CG12391	0.750694	0.960187
FBgn0000409	P84029	Cyt-c-p	0.0456917	0.960065
FBgn0026415	X2JEB6	Idgf4	0.00140813	0.960059
FBgn0035203	Q9W0H6	CG9149	0.0135211	0.960027
FBgn0264270	P19339	Sxl	0.498037	0.959992
FBgn0031360	Q9VQ39	CG31937	0.8255	0.95956
FBgn0261574	Q9VW71	kug	0.580982	0.958496
FBgn0263077	A8DY53	CG43340	0.623832	0.958473
FBgn0010741	Q9VTE5	l(3)01239; Pfdn2	0.0694992	0.958286
FBgn0052068	Q6AWN0	CG32068; Adi1	0.157972	0.957987
FBgn0039588	Q9VAV2	CG12413	0.160502	0.957869
FBgn0004028	M9PJQ5	wupA	0.348657	0.95772
FBgn0266582	Q9VZU4	CG12079; NDUFS3; ND-30	0.884643	0.957223
FBgn0031143	Q9VRD4	CG1532	0.0149919	0.957165
FBgn0003274	P05389	RpLP2	0.249514	0.956846
FBgn0262511	Q9V7N5	Vha44	0.00164724	0.95588
FBgn0003346	Q9VIW3	RanGap	0.00637677	0.955
FBgn0040660	Q0E8X8	CG13551	0.161948	0.953807
FBgn0015806	Q94533	S6k	0.463033	0.953082
FBgn0036272	Q9VTW1	CG4300	0.0279225	0.952933
FBgn0013954	P48375	FK506-bp2	0.219327	0.952886
FBgn0030753	Q9VXF9	rngo	0.032522	0.9523
FBgn0034691	Q5U0V7	synj	0.213538	0.951961
FBgn0027619	A0A0B4LF26	Adam	0.270579	0.95189
FBgn0262559	Q9VEB1	Mdh2	0.0178289	0.951809
FBgn0033050	Q7KRR5	Pngl	0.35511	0.951808
FBgn0001258	Q95028	ImpL3	0.513724	0.951807
FBgn0086611	Q9I7Q6	Lcp65Ag3	0.117823	0.951702
FBgn0036053	Q7KUD4	iPLA2-VIA	0.00806991	0.951338
FBgn0033726	A1Z8Y8	Cpr49Ad	0.264462	0.951315
FBgn0027785	Q9V3L7	NP15.6	0.10568	0.951315
FBgn0027091	Q7KN90	Aats-cys; CysRS	0.0659458	0.951066
FBgn0032685	Q9VJ80	CG10211	0.506316	0.950832
FBgn0034923	Q9W1H3	Upf3	0.429437	0.950125
FBgn0036928	Q95RF6	Tom20	0.622808	0.94751
FBgn0035853	M9PBW0	CG7375; Ubc12; UbcE2M	0.00527456	0.947251
FBgn0014006	Q9VDS9	Pk92B; Ask1	0.22548	0.947037
FBgn0027779	Q9V3J1	VhaSFD	0.0800609	0.947035
FBgn0260990	Q9VAH7	yata	0.26009	0.946431
FBgn0039909	Q9V4E0	CG1970; ND-49	0.878869	0.946166
FBgn0035272	Q9W086	mRpL46	0.393534	0.945955
FBgn0025781	Q9VCN6	cdc16	0.953823	0.945867
FBgn0002571	P07192	Mal-A3	0.0534363	0.945818
FBgn0035850	M9PER1	Atg18; Atg18a	0.355966	0.94479
FBgn0029133	Q9V3P3	REG	0.849708	0.944538
FBgn0024277	Q7KVD1	trio	0.265951	0.943635
FBgn0034318	A1ZB48	CG14500	0.698107	0.94332
FBgn0050000	Q7K0B6	CG30000; GstT1	0.0479098	0.942853
FBgn0037529	Q8SXF0	mRpS9	0.305433	0.942548
FBgn0003660	H1UUB1	Syb	0.694564	0.942424
FBgn0035497	Q8IRC2	CG14995	0.504442	0.941574
FBgn0039227	Q9VC36	polybromo	0.283464	0.941153
FBgn0035513	Q9VZF9	Cpr64Ad	0.241095	0.940947
FBgn0028331	Q9W2V9	l(1)G0289	0.405965	0.940705
FBgn0260441	P80455	RpS12	0.0316492	0.940626
FBgn0036460	Q9VUI8	CG5114	0.306461	0.940506
FBgn0027590	Q9XYZ9	CG16936; GstE12	0.865177	0.940434
FBgn0038570	Q960M4	Prx5	0.012583	0.939097
	contaminant_KERATIN17		0.652407	0.938701
FBgn0039350	Q9VBP5	jigr1	0.910832	0.938651
FBgn0012051	A8DYJ3	CalpA	0.958976	0.938393
FBgn0032453	Q9VK60	CG6180	0.00906949	0.937974
FBgn0036945	Q9VW87	CG6981; Ssk	0.299487	0.937391
FBgn0011648	M9PBX0	Mad	0.0042553	0.937297
FBgn0032200	Q9VL16	CG5676	0.583769	0.937192
FBgn0026077	Q9VNL0	Gasp	0.253274	0.937154
FBgn0000308	P25843	chic	0.000503465	0.936318
FBgn0032511	Q9VJZ4	CG9306; ND-B22	0.364775	0.936298
FBgn0032997	Q5LJP9	CG17486	0.977214	0.935998
FBgn0052708	Q9W394	CG32708	0.210644	0.935604
FBgn0261445	O02373	sgl	0.833018	0.9354
FBgn0026418	Q9VUC1	Hsc70Cb	0.00294751	0.935049
FBgn0042083	Q9V9A7	CG3267	0.733345	0.935001
FBgn0265778	Q9VMF3	Gef26; PDZ-GEF	0.598583	0.93354
FBgn0266064	Q9VFC8	CG6904; GlyS	0.642903	0.930626
FBgn0027348	B5RIV0	bgm	0.00418773	0.929742
FBgn0265185	C6SV36	CG44250; CG3884; CG44251	0.1374	0.929215
FBgn0052016	Q8IH18	CG32016; 4E-T	0.130612	0.929118
FBgn0037723	Q9VHA2	SpdS	0.013486	0.928798
[truncated: 599 more rows]
