# Supplementary material for: BRWD3 promotes KDM5 degradation to maintain H3K4 methylation levels
Source: Proc Natl Acad Sci U S A. 2023 Sep 18;120(39):e2305092120. doi: 10.1073/pnas.2305092120 (PMC10523488; doi:10.1073/pnas.2305092120)
Supplement: Supplementary file 3 — Dataset S02 (XLSX) [file pnas.2305092120.sd02.xlsx]

## Sheet: Sheet1
Dataset S2: Primers used in this study
dsRNAs Primers:
GFP-dsRNA-RP	TAATACGACTCACTATAGGGGTGAGTTATAGTTGTATTC
GFP-dsRNA-FP	TAATACGACTCACTATAGGGGGAGAAGAACTTTTCACTGG
BRWD3-dsRNA1-FP	TAATACGACTCACTATAGGGAAACGACTACCCAGGACATT
BRWD3-dsRNA1-RP	TAATACGACTCACTATAGGGCCCACGGAGCTGTTCTTT
BRWD3-dsRNA2-FP	TAA TAC GAC TCA CTA TAG GAT GGA AAC TAG ACAACC CAG TTC
BRWD3-dsRNA2-RP	TAA TAC GAC TCA CTA TAG GAT GTC TGT AAT CTC GGA TGA GG
Cul4-dsRNA-FP	TAATACGACTCACTATAGGGATCTGTGGTTCCCTTGTTGC
Cul4-dsRNA-RP	TAATACGACTCACTATAGGGGCCGAACACCTAACGTCAAT
KDM5-dsRNA1-FP	TAATACGACTCACTATAGGGTGCGATTCCACACTTCTCAG
KDM5-dsRNA1-RP	TAATACGACTCACTATAGGGAGGATCTCACACCCATGCTC
KDM5-dsRNA2-FP	TAATACGACTCACTATAGGGTGTTGCAATTTTCGCATCTC
KDM5-dsRNA2-RP	TAATACGACTCACTATAGGGAGAGCTGCTTGTTTTGGGAA
neg1_qPCR_FP(11AmidtroughL)	GAGATTACGATTCAGAAGGGTCAG
neg1_qPCR_RP(11AmidtroughR)	GGACAAAAGCTTTAGATACGAGCC
neg2_qPCR_FP(98CmidtroughL)	AATACATAGAGGCGAAGCAAGG
neg2_qPCR_RP(98CmidtroughR)	TCTACTTTCTATGTGTGCGGAGTG
Postive1_qPCR_FP(slimp)	CACATCACGCTCAGCTGTC
Postive1_qPCR_RP(slimp)	GCTGAACCGCACTACTACCA
Postive2_qPCR_FP(blp)	GCATCTCAGGAAGCAGCAC
Postive2_qPCR_RP(blp)	ATTCAGGATCTGCTTGGCTT
Postive3_qPCR_FP(nmd)	ACATGGACAACTCGGACTG
Postive3_qPCR_RP(nmd)	AGACAGGCGAAC-CAGTACCT
