# Supplementary material for: BRWD3 promotes KDM5 degradation to maintain H3K4 methylation levels
Source: Proc Natl Acad Sci U S A. 2023 Sep 18;120(39):e2305092120. doi: 10.1073/pnas.2305092120 (PMC10523488; doi:10.1073/pnas.2305092120)
Supplement: Supplementary file 4 — Dataset S03 (XLSX) [file pnas.2305092120.sd03.xlsx]

## Sheet: upregulated
Dataset S3: Relative transcript abundance (BRWD3 depletion/wild type)
GeneID	Base mean	log2(FC) (FC: BRWD3 depletion/wild type)	StdErr	Wald-Stats	P-value	P-adj	Chromosome	Start	End	Strand	Feature	Gene name	BRWD3 depletion/wild type
FBgn0004647	4083.91	-0.169482	0.0660903	-2.5644	0.0103356	0.0472596	chrX	3134869	3172221	+	protein_coding	N	up_regulated
FBgn0033342	6505.86	-0.199098	0.0726405	-2.74087	0.00612766	0.0313152	chr2R	8904843	8906990	-	protein_coding	CG8258	up_regulated
FBgn0033028	1912.88	-0.2009	0.0784385	-2.56125	0.0104297	0.0476093	chr2R	5640914	5652815	-	protein_coding	CG11665	up_regulated
FBgn0037853	1890.08	-0.203117	0.0756642	-2.68446	0.00726477	0.0357419	chr3R	10882432	10885001	-	protein_coding	CG14696	up_regulated
FBgn0266599	46508.1	-0.203561	0.0696717	-2.92171	0.00348111	0.0200859	chr3R	15242686	15246614	+	protein_coding	Hsc70-4	up_regulated
FBgn0039936	6280.1	-0.205704	0.0743726	-2.76586	0.00567724	0.0294786	chr4	853715	867025	-	protein_coding	CG11148	up_regulated
FBgn0003882	1576.29	-0.206381	0.0785129	-2.62863	0.00857293	0.0407701	chr3R	4387741	4389813	+	protein_coding	tub	up_regulated
FBgn0263740	4346.82	-0.20676	0.0711509	-2.90593	0.00366165	0.0208842	chr3R	15257843	15263458	-	protein_coding	eIF-2gamma	up_regulated
FBgn0003277	3512.31	-0.20942	0.0773964	-2.70582	0.00681369	0.0340239	chrX	11562799	11570326	-	protein_coding	RpII215	up_regulated
FBgn0030268	4641.72	-0.214456	0.0749328	-2.86198	0.00421003	0.0234578	chrX	11129361	11137118	-	protein_coding	Klp10A	up_regulated
FBgn0036892	2138.01	-0.217474	0.0823087	-2.64217	0.00823768	0.0395276	chr3L	19607856	19612199	-	protein_coding	Lon	up_regulated
FBgn0010909	13379.2	-0.218966	0.083605	-2.61905	0.00881741	0.0416731	chr3L	2554846	2586540	-	protein_coding	msn	up_regulated
FBgn0004838	28855.2	-0.219138	0.0629322	-3.48212	0.000497461	0.00390012	chr2L	6920703	6932057	+	protein_coding	Hrb27C	up_regulated
FBgn0035149	1421.17	-0.224891	0.0839446	-2.67904	0.00738343	0.0362083	chr3L	652986	654089	-	protein_coding	MED30	up_regulated
FBgn0034968	31279.8	-0.225526	0.0866608	-2.6024	0.00925725	0.0433682	chr2R	24060377	24061860	+	protein_coding	RpL12	up_regulated
FBgn0024352	11896.5	-0.226503	0.0748626	-3.02558	0.00248156	0.0150928	chr2L	295121	297449	+	protein_coding	Hop	up_regulated
FBgn0033081	1666.12	-0.227227	0.0845901	-2.68622	0.00722666	0.0355871	chr2R	6655462	6656594	-	protein_coding	geminin	up_regulated
FBgn0010282	1665.88	-0.227354	0.081542	-2.78818	0.00530045	0.0279707	chr3R	6380466	6382604	+	protein_coding	TfIIFalpha	up_regulated
FBgn0026620	5216.5	-0.228481	0.0882979	-2.58761	0.00966442	0.0448238	chr3R	4733653	4749056	-	protein_coding	tacc	up_regulated
FBgn0263198	3172.92	-0.228502	0.0860532	-2.65536	0.00792244	0.0383768	chr2L	19045354	19048817	+	protein_coding	Acn	up_regulated
FBgn0261239	949.885	-0.228806	0.0878419	-2.60475	0.00919421	0.0431486	chr2L	21237249	21259675	+	protein_coding	Hr39	up_regulated
FBgn0033998	2669.54	-0.230497	0.0787452	-2.92712	0.00342118	0.0198043	chr2R	15206526	15213634	-	protein_coding	row	up_regulated
FBgn0011604	3429.17	-0.231035	0.0850073	-2.71782	0.00657132	0.0330453	chr2R	12636670	12640628	+	protein_coding	Iswi	up_regulated
FBgn0086706	4142.1	-0.231908	0.0740432	-3.13206	0.00173584	0.0111139	chr3L	8972055	8974765	-	protein_coding	pix	up_regulated
FBgn0031187	2199.67	-0.233596	0.0773815	-3.01876	0.00253815	0.0153931	chrX	22455802	22470146	+	protein_coding	CG14619	up_regulated
FBgn0031912	1459.29	-0.234042	0.0916838	-2.55271	0.0106889	0.048562	chr2L	7426865	7430329	+	protein_coding	CG5261	up_regulated
FBgn0000412	5846.76	-0.234138	0.0832553	-2.81229	0.00491908	0.0264679	chr3R	9238082	9240654	-	protein_coding	D1	up_regulated
FBgn0266282	892.689	-0.234722	0.0831156	-2.82404	0.00474219	0.0256758	chr3R	24189049	24193423	-	protein_coding	jnj	up_regulated
FBgn0000289	3572.89	-0.234773	0.0831431	-2.82372	0.00474701	0.0256843	chr2R	14173692	14182838	+	protein_coding	cg	up_regulated
FBgn0027587	2103.39	-0.234843	0.0914953	-2.56672	0.0102665	0.0470446	chr3L	207183	211457	-	protein_coding	CG7028	up_regulated
FBgn0003507	5957.56	-0.235815	0.0899442	-2.62179	0.00874701	0.041432	chr3R	15986151	16004081	+	protein_coding	srp	up_regulated
FBgn0051342	2033.65	-0.236091	0.0880513	-2.68129	0.00733394	0.036049	chr3R	12986040	12991543	+	protein_coding	CG31342	up_regulated
FBgn0031020	3298.94	-0.239073	0.0674374	-3.54511	0.000392455	0.00317951	chrX	19479983	19484643	+	protein_coding	Nat1	up_regulated
FBgn0015664	2020.23	-0.240058	0.088192	-2.72199	0.00648896	0.0326926	chr2L	9964146	9967229	-	protein_coding	Dref	up_regulated
FBgn0037371	1240.55	-0.241649	0.0863282	-2.79918	0.00512318	0.027237	chr3R	5738177	5742476	-	protein_coding	Sym	up_regulated
FBgn0030990	1228.49	-0.241911	0.0942588	-2.56646	0.0102743	0.0470601	chrX	19176108	19179830	-	protein_coding	CG7556	up_regulated
FBgn0051301	867.346	-0.24237	0.0882345	-2.74688	0.00601649	0.0309415	chr3R	15346204	15348012	+	protein_coding	CG31301	up_regulated
FBgn0024555	3495.58	-0.242592	0.0857071	-2.83047	0.00464791	0.0252912	chr3R	13683920	13693905	+	protein_coding	flfl	up_regulated
FBgn0022338	2053.26	-0.243416	0.0796962	-3.05429	0.00225592	0.0139749	chr3R	18980994	18982749	+	protein_coding	dnk	up_regulated
FBgn0038478	1023.33	-0.244065	0.0860036	-2.83785	0.00454192	0.0248593	chr3R	17088279	17091938	+	protein_coding	cal1	up_regulated
FBgn0002914	2915.94	-0.245576	0.0779717	-3.14956	0.00163518	0.0105905	chrX	15854831	15857823	-	protein_coding	Myb	up_regulated
FBgn0020653	3363.54	-0.24743	0.0911652	-2.71408	0.00664592	0.0333585	chrX	8242527	8248033	+	protein_coding	Trxr-1	up_regulated
FBgn0031037	1448.32	-0.248103	0.0783442	-3.16683	0.00154108	0.0100721	chrX	19605198	19611413	+	protein_coding	CG14207	up_regulated
FBgn0023216	1295.19	-0.248472	0.0881821	-2.81772	0.00483658	0.0260909	chrX	3668836	3671502	-	protein_coding	Parg	up_regulated
FBgn0038947	6962.83	-0.249193	0.0591343	-4.21402	2.51e-05	0.000299185	chr3R	22356684	22360711	+	protein_coding	Sar1	up_regulated
FBgn0029763	1833.11	-0.249531	0.0738783	-3.3776	0.00073122	0.00539628	chrX	5421532	5427219	+	protein_coding	CG4165	up_regulated
FBgn0263979	3030.01	-0.250692	0.0904066	-2.77294	0.00555518	0.0289715	chr3R	15225575	15227564	+	protein_coding	Caf1	up_regulated
FBgn0003279	31643.3	-0.250964	0.0958682	-2.6178	0.00884989	0.0417967	chr3R	27922820	27924888	+	protein_coding	RpL4	up_regulated
FBgn0033777	771.433	-0.251036	0.0915037	-2.74345	0.00607976	0.0311599	chr2R	12849357	12869423	-	protein_coding	CG17574	up_regulated
FBgn0036686	1851.19	-0.251332	0.0762862	-3.2946	0.000985628	0.00694145	chr3L	17016535	17020270	+	protein_coding	CG7728	up_regulated
FBgn0030089	1955.3	-0.252047	0.092884	-2.71357	0.00665625	0.0333781	chrX	9108690	9117744	+	protein_coding	AP-1gamma	up_regulated
FBgn0023528	3557.26	-0.252453	0.0895953	-2.81771	0.0048368	0.0260909	chrX	2264656	2270761	-	protein_coding	CG2924	up_regulated
FBgn0001297	18447.6	-0.253076	0.0713469	-3.54713	0.000389454	0.00315999	chr3R	29765994	29794113	+	protein_coding	kay	up_regulated
FBgn0031883	1603.14	-0.253234	0.0815335	-3.10589	0.00189705	0.0120165	chr2L	7032720	7037878	+	protein_coding	Caper	up_regulated
FBgn0029899	3593.79	-0.253289	0.0965744	-2.62274	0.0087227	0.0413535	chrX	6756321	6770712	+	protein_coding	CG14438	up_regulated
FBgn0035121	9142.92	-0.253371	0.0773451	-3.27585	0.00105344	0.00731451	chr3L	259042	264380	-	protein_coding	Tudor-SN	up_regulated
FBgn0034858	1502.06	-0.254413	0.0866859	-2.93489	0.00333667	0.0193781	chr2R	23386520	23389052	+	protein_coding	eIF2B-delta	up_regulated
FBgn0052758	3126.18	-0.254418	0.0885268	-2.87391	0.00405422	0.0226706	chrX	5719373	5738031	-	protein_coding	CG32758	up_regulated
FBgn0022349	4078.93	-0.254774	0.0691511	-3.68431	0.000229324	0.00201858	chr3R	31747642	31751894	+	protein_coding	CG1910	up_regulated
FBgn0001139	3217.93	-0.255406	0.0955623	-2.67267	0.00752507	0.0367854	chr3R	26041735	26049911	+	protein_coding	gro	up_regulated
FBgn0033428	1083.5	-0.255693	0.0771814	-3.31289	0.000923381	0.00655631	chr2R	9584642	9586126	+	protein_coding	Updo	up_regulated
FBgn0034853	792.406	-0.257811	0.0968277	-2.66258	0.00775444	0.0377169	chr2R	23366865	23371459	+	protein_coding	Ice1	up_regulated
FBgn0062413	1006.64	-0.258678	0.086432	-2.99285	0.00276389	0.0164993	chrX	6661646	6668258	+	protein_coding	Ctr1A	up_regulated
FBgn0029867	1589.49	-0.259067	0.101355	-2.55604	0.0105871	0.048183	chrX	6347102	6349236	+	protein_coding	CG3847	up_regulated
FBgn0260012	2717.74	-0.259849	0.0790548	-3.28695	0.00101278	0.00710193	chr2R	12027984	12033725	+	protein_coding	pds5	up_regulated
FBgn0000662	1783.03	-0.259939	0.0783807	-3.31637	0.000911958	0.00649632	chr2R	13819623	13824553	-	protein_coding	fl(2)d	up_regulated
FBgn0262647	1339.28	-0.260284	0.0917221	-2.83774	0.00454335	0.0248593	chr2L	11123776	11129335	+	protein_coding	Nup160	up_regulated
FBgn0030701	1114.03	-0.260862	0.0792946	-3.28978	0.00100267	0.00704438	chrX	15870182	15875607	+	protein_coding	CG16952	up_regulated
FBgn0038787	2551.89	-0.261027	0.0840223	-3.10664	0.00189225	0.0119933	chr3R	20324273	20328003	-	protein_coding	CG4360	up_regulated
FBgn0002069	697.102	-0.261045	0.0871981	-2.99371	0.00275612	0.0164812	chr2R	12877003	12883168	+	protein_coding	Aats-asp	up_regulated
FBgn0024491	1164.26	-0.261731	0.0939819	-2.78491	0.00535429	0.0281574	chr3R	16186155	16189564	-	protein_coding	Bin1	up_regulated
FBgn0259785	4170.29	-0.261885	0.0911734	-2.87239	0.00407384	0.0227446	chr3L	21286098	21290310	+	protein_coding	pzg	up_regulated
FBgn0039774	5930.14	-0.262652	0.0963233	-2.72678	0.00639566	0.0323361	chr3R	30459520	30465736	+	protein_coding	CDase	up_regulated
FBgn0033038	2704.96	-0.263794	0.0749112	-3.52143	0.000429231	0.00342808	chr2R	5758064	5760407	-	protein_coding	CG7791	up_regulated
FBgn0086779	4103.17	-0.263978	0.0702506	-3.75767	0.000171502	0.00157717	chr2L	21740040	21757466	-	protein_coding	step	up_regulated
FBgn0250874	1350.62	-0.264615	0.100499	-2.633	0.0084634	0.0403749	chrX	2730076	2732190	-	protein_coding	ttm50	up_regulated
FBgn0000541	7736.73	-0.264789	0.0968753	-2.7333	0.00627041	0.0318922	chr3L	233925	246912	-	protein_coding	E(bx)	up_regulated
FBgn0034436	1631.31	-0.267307	0.085845	-3.11383	0.00184674	0.0117536	chr2R	19357531	19363124	+	protein_coding	CG11961	up_regulated
FBgn0035707	801.883	-0.26753	0.082379	-3.24755	0.00116403	0.00790269	chr3L	6603683	6608739	+	protein_coding	CG8368	up_regulated
FBgn0030366	4869.35	-0.268523	0.0739596	-3.63067	0.000282689	0.00242247	chrX	12022836	12029032	-	protein_coding	Usp7	up_regulated
FBgn0035630	8315.89	-0.268812	0.0946872	-2.83895	0.00452625	0.0248166	chr3L	5761962	5765702	-	protein_coding	CG10576	up_regulated
FBgn0031759	3010.3	-0.269094	0.0921571	-2.91995	0.00350086	0.0201781	chr2L	5989399	5999501	-	protein_coding	lid	up_regulated
FBgn0032923	1468.23	-0.270465	0.0846002	-3.19697	0.00138878	0.00923494	chr2L	21158846	21160903	+	protein_coding	CG9248	up_regulated
FBgn0260635	5217.08	-0.270495	0.0617641	-4.37948	1.19e-05	0.000156554	chr3L	16038409	16051034	-	protein_coding	Diap1	up_regulated
FBgn0004396	3582.16	-0.270687	0.0768899	-3.52045	0.000430821	0.00343307	chr3L	15535394	15553214	+	protein_coding	CrebA	up_regulated
FBgn0040346	634.035	-0.270906	0.106464	-2.54458	0.010941	0.0494568	chrX	939169	940805	-	protein_coding	CG3704	up_regulated
FBgn0022936	581.781	-0.272103	0.0940561	-2.89299	0.00381593	0.0215375	chr3L	21821996	21823309	+	protein_coding	CycH	up_regulated
FBgn0032817	2128.08	-0.272159	0.0861421	-3.15942	0.00158082	0.0102816	chr2L	19742816	19756904	-	protein_coding	CG10631	up_regulated
FBgn0014026	22503	-0.27284	0.0936331	-2.91392	0.00356916	0.0204834	chrX	6530896	6533348	-	protein_coding	RpL7A	up_regulated
FBgn0011742	2335.11	-0.273668	0.106124	-2.57876	0.00991546	0.0457894	chrX	16548289	16553968	-	protein_coding	Arp2	up_regulated
FBgn0028484	2844.7	-0.273679	0.0864553	-3.16555	0.00154788	0.0101104	chr3L	4108185	4114157	+	protein_coding	Ack	up_regulated
FBgn0250732	1578.33	-0.27368	0.0774597	-3.53319	0.000410578	0.00330628	chr3R	7145879	7150968	-	protein_coding	gfzf	up_regulated
FBgn0037710	741.201	-0.274734	0.0874757	-3.14069	0.0016855	0.0108567	chr3R	9561582	9563673	-	protein_coding	CG9393	up_regulated
FBgn0023529	19594.8	-0.274879	0.0999635	-2.7498	0.00596324	0.0307248	chrX	2271007	2275068	-	protein_coding	CG2918	up_regulated
FBgn0033194	4711.68	-0.275042	0.106413	-2.58467	0.00974711	0.0451485	chr2R	7566808	7580675	+	protein_coding	Vps13	up_regulated
FBgn0016685	7360.52	-0.275282	0.0847167	-3.24945	0.00115629	0.00786014	chr3R	30004784	30010352	+	protein_coding	Nlp	up_regulated
FBgn0033378	1606.79	-0.275787	0.0775105	-3.55806	0.000373599	0.00305922	chr2R	9110798	9111578	+	protein_coding	tsu	up_regulated
FBgn0028474	2834.8	-0.275832	0.0841226	-3.27893	0.00104203	0.00725888	chrX	5666051	5670652	+	protein_coding	CG4119	up_regulated
FBgn0031217	1496.59	-0.277401	0.0985458	-2.81494	0.0048786	0.0262898	chr2L	102379	104142	+	protein_coding	CG11377	up_regulated
FBgn0004370	1193.52	-0.277774	0.0832362	-3.33718	0.000846328	0.00609424	chrX	11622014	11677338	+	protein_coding	Ptp10D	up_regulated
FBgn0050349	1591.06	-0.277788	0.10204	-2.72235	0.00648196	0.0326728	chr2R	8907517	8910885	+	protein_coding	CG30349	up_regulated
FBgn0035987	1084.37	-0.27848	0.0894749	-3.11238	0.00185584	0.0117989	chr3L	9411037	9413637	+	protein_coding	CG3689	up_regulated
FBgn0031738	1196.29	-0.278604	0.0968709	-2.87604	0.00402701	0.0225538	chr2L	5767001	5800253	-	protein_coding	CG9171	up_regulated
FBgn0023171	1137.98	-0.27878	0.0821829	-3.39219	0.000693359	0.00517044	chr2R	7931053	7932380	-	protein_coding	rnh1	up_regulated
FBgn0034432	2680.75	-0.279022	0.089572	-3.11506	0.00183907	0.0117117	chr2R	19305171	19307445	+	protein_coding	CG7461	up_regulated
FBgn0034243	2416.33	-0.280224	0.0737616	-3.79905	0.000145251	0.0013748	chr2R	17565778	17568456	-	protein_coding	Ns2	up_regulated
FBgn0028397	652.545	-0.285038	0.111952	-2.54608	0.0108939	0.0493066	chrX	16074716	16091495	-	protein_coding	Tob	up_regulated
FBgn0266375	730.765	-0.285076	0.10537	-2.70547	0.00682069	0.0340429	chrX	13303632	13329303	+	protein_coding	IP3K2	up_regulated
FBgn0037315	2482.8	-0.285634	0.108157	-2.64093	0.00826792	0.0396058	chr3R	5358872	5368306	-	protein_coding	Cerk	up_regulated
FBgn0039302	9079.62	-0.28599	0.0956302	-2.99058	0.00278451	0.0165953	chr3R	25249347	25258672	+	protein_coding	Nup358	up_regulated
FBgn0034258	16108.4	-0.286459	0.0955135	-2.99915	0.00270738	0.0162443	chr2R	17665677	17669275	+	protein_coding	eIF3-S8	up_regulated
FBgn0031549	575.652	-0.287054	0.103535	-2.77254	0.00556208	0.0289933	chr2L	3527386	3530317	-	protein_coding	Spindly	up_regulated
FBgn0002638	3443.07	-0.287378	0.0949153	-3.02773	0.00246399	0.0150029	chr3L	5930261	5932773	-	protein_coding	Rcc1	up_regulated
FBgn0032915	1826.43	-0.288291	0.0935517	-3.08163	0.00205874	0.0129313	chr2L	21094965	21102429	-	protein_coding	CG12050	up_regulated
FBgn0261573	2546.4	-0.288306	0.105066	-2.74404	0.0060689	0.0311192	chrX	19521928	19530896	+	protein_coding	CoRest	up_regulated
FBgn0037051	3485.14	-0.288605	0.0627326	-4.60055	4.21e-06	6.25e-05	chr3L	21133249	21136353	-	protein_coding	CG10565	up_regulated
FBgn0028382	400.156	-0.288871	0.110989	-2.60271	0.0092491	0.0433491	chr2R	17545221	17546400	+	protein_coding	cyp33	up_regulated
FBgn0029941	2229.51	-0.289208	0.0888541	-3.25487	0.00113445	0.00774613	chrX	7281088	7405797	-	protein_coding	CG1677	up_regulated
FBgn0035162	6996.46	-0.289307	0.0769732	-3.75855	0.000170901	0.00157555	chr3L	826719	833385	-	protein_coding	CG13900	up_regulated
FBgn0033615	467.878	-0.290047	0.0998089	-2.90603	0.00366048	0.0208842	chr2R	11301915	11305607	+	protein_coding	CG7741	up_regulated
FBgn0030582	3171.14	-0.290806	0.0854777	-3.40213	0.000668638	0.00501057	chrX	14832646	14836262	+	protein_coding	CG14411	up_regulated
FBgn0044324	3263.52	-0.291006	0.101159	-2.87672	0.00401832	0.0225287	chr3L	22873701	22878984	-	protein_coding	Chro	up_regulated
FBgn0002899	494.184	-0.292269	0.0959187	-3.04705	0.00231101	0.0142583	chr3L	8137807	8142014	+	protein_coding	mus301	up_regulated
FBgn0027507	1976.94	-0.293625	0.0785114	-3.73991	0.000184087	0.0016756	chr2R	5653675	5656778	+	protein_coding	CG1344	up_regulated
FBgn0052533	375.421	-0.295737	0.11369	-2.60125	0.00928852	0.0434766	chrX	19474155	19479411	-	protein_coding	CG32533	up_regulated
FBgn0003559	763.177	-0.296102	0.0926644	-3.19543	0.00139624	0.00927299	chrX	23096770	23101431	+	protein_coding	su(f)	up_regulated
FBgn0250753	10777.4	-0.296159	0.0643924	-4.59928	4.24e-06	6.27e-05	chr3R	5595363	5601136	-	protein_coding	kra	up_regulated
FBgn0037700	851.966	-0.296952	0.104079	-2.85312	0.00432917	0.0239821	chr3R	9504655	9505865	+	protein_coding	CG8149	up_regulated
FBgn0260789	1121.14	-0.297288	0.0986519	-3.01351	0.00258246	0.0156264	chrX	9236800	9243467	-	protein_coding	mxc	up_regulated
FBgn0033183	1784.49	-0.297527	0.0845075	-3.52072	0.000430384	0.00343215	chr2R	7493805	7496466	-	protein_coding	CG1620	up_regulated
FBgn0000370	16195.5	-0.297785	0.07127	-4.17827	2.94e-05	0.000344931	chr2L	21310865	21319527	+	protein_coding	crc	up_regulated
FBgn0037359	309.6	-0.298048	0.110334	-2.70134	0.00690612	0.0343091	chr3R	5655138	5656336	+	protein_coding	MED27	up_regulated
FBgn0033052	3004.33	-0.298199	0.098659	-3.02252	0.00250677	0.0152287	chr2R	6026272	6036388	-	protein_coding	SCAP	up_regulated
FBgn0038275	480.239	-0.298376	0.112079	-2.6622	0.00776324	0.0377425	chr3R	14898738	14899617	+	protein_coding	CG3817	up_regulated
FBgn0015818	369.202	-0.298834	0.115917	-2.578	0.00993749	0.0458515	chrX	6255821	6257596	+	protein_coding	Spx	up_regulated
FBgn0260639	672.308	-0.29897	0.11687	-2.55814	0.0105235	0.0479547	chr2L	2972890	2974858	+	protein_coding	gammaTub23C	up_regulated
FBgn0034029	503.006	-0.299004	0.105219	-2.84172	0.00448713	0.0246274	chr2R	15542660	15544409	+	protein_coding	eIF2B-gamma	up_regulated
FBgn0023167	610.051	-0.300043	0.104998	-2.85761	0.00426844	0.0237194	chr2R	12168730	12170003	+	protein_coding	SmD3	up_regulated
FBgn0042085	2899.1	-0.300593	0.0972923	-3.08958	0.00200438	0.0126365	chr2R	6636511	6642358	+	protein_coding	Bap170	up_regulated
FBgn0035878	1302.7	-0.300708	0.105767	-2.84312	0.00446736	0.0245538	chr3L	8344420	8346382	-	protein_coding	CG7182	up_regulated
FBgn0033902	7871.5	-0.300991	0.0809645	-3.71756	0.000201153	0.00180462	chr2R	14163065	14164825	-	protein_coding	Tango7	up_regulated
FBgn0050005	352.906	-0.301029	0.113828	-2.64459	0.0081789	0.039387	chr2R	9607291	9608350	+	protein_coding	GstT2	up_regulated
FBgn0052280	448.306	-0.301096	0.111317	-2.70484	0.00683364	0.0340542	chr3L	3165180	3169080	+	protein_coding	CG32280	up_regulated
FBgn0031030	4759.23	-0.301747	0.0802572	-3.75974	0.000170087	0.00156956	chrX	19569720	19579800	-	protein_coding	Tao	up_regulated
FBgn0265140	17966.5	-0.301862	0.106642	-2.83061	0.00464597	0.0252912	chr3R	14664906	14697292	-	protein_coding	Meltrin	up_regulated
FBgn0027949	1101.83	-0.301885	0.109273	-2.76267	0.00573309	0.0297109	chr2L	19577700	19579131	+	protein_coding	msb1l	up_regulated
FBgn0004926	6019.86	-0.302009	0.087956	-3.43364	0.00059554	0.00456524	chr3L	12525092	12526731	-	protein_coding	eIF-2beta	up_regulated
FBgn0266696	11012.7	-0.302051	0.107809	-2.80173	0.00508293	0.0270903	chr3L	2377654	2499226	+	protein_coding	CG45186	up_regulated
FBgn0052676	2095.35	-0.302795	0.0816747	-3.70733	0.000209457	0.00186366	chrX	10711162	10744943	-	protein_coding	CG32676	up_regulated
FBgn0086655	394.907	-0.303649	0.105068	-2.89002	0.00385219	0.0216998	chr2R	6502005	6621792	+	protein_coding	jing	up_regulated
FBgn0033540	839.703	-0.303944	0.117586	-2.58487	0.00974152	0.0451422	chr2R	10645734	10648634	+	protein_coding	Elp2	up_regulated
FBgn0010551	3109.35	-0.304479	0.112956	-2.69555	0.00702723	0.0348298	chr2R	18819466	18822250	+	protein_coding	Phb2	up_regulated
FBgn0003415	2773.73	-0.305124	0.113814	-2.6809	0.00734242	0.0360741	chr3L	20992813	21027434	-	protein_coding	skd	up_regulated
FBgn0003118	14280.4	-0.305386	0.0987636	-3.09209	0.00198753	0.0125524	chr3R	23290230	23346167	-	protein_coding	pnt	up_regulated
FBgn0035110	685.097	-0.305827	0.101024	-3.02727	0.00246773	0.0150172	chr3L	211635	212687	-	protein_coding	thoc7	up_regulated
FBgn0032475	2311.09	-0.306579	0.0938913	-3.26526	0.00109366	0.00752531	chr2L	13169648	13176785	-	protein_coding	Sfmbt	up_regulated
FBgn0027602	793.187	-0.307336	0.0873149	-3.51986	0.000431782	0.00343817	chrX	17413266	17422145	-	protein_coding	CG8611	up_regulated
FBgn0030718	1071.5	-0.307425	0.108311	-2.83836	0.00453454	0.0248493	chrX	15985472	15986808	-	protein_coding	CG9172	up_regulated
FBgn0027889	2036.29	-0.307625	0.0908553	-3.38587	0.000709522	0.00526525	chr3R	26864604	26866807	-	protein_coding	ball	up_regulated
FBgn0025634	416.201	-0.308082	0.111938	-2.75224	0.00591887	0.0305422	chrX	644760	646386	+	protein_coding	CG13367	up_regulated
FBgn0039581	2339.57	-0.308663	0.113185	-2.72707	0.00638991	0.0323308	chr3R	28340333	28345169	+	protein_coding	Moca-cyp	up_regulated
FBgn0033159	11529.8	-0.309331	0.110345	-2.80332	0.00505797	0.0269842	chr2R	7317923	7381899	-	protein_coding	Dscam1	up_regulated
FBgn0010220	1105.75	-0.309378	0.082839	-3.73469	0.000187948	0.00170349	chr2R	9087833	9089802	+	protein_coding	Dbp45A	up_regulated
FBgn0031452	654.248	-0.309913	0.109204	-2.83794	0.00454064	0.0248593	chr2L	2745097	2746944	+	protein_coding	Cwc25	up_regulated
FBgn0261854	2026.86	-0.31015	0.0941426	-3.29447	0.000986067	0.00694145	chr2R	14944457	14962969	-	protein_coding	aPKC	up_regulated
FBgn0028974	1112.84	-0.311224	0.0952952	-3.26589	0.0010912	0.00752531	chrX	17154109	17159306	-	protein_coding	xmas-2	up_regulated
FBgn0030342	474.507	-0.311231	0.112142	-2.77534	0.00551446	0.0288154	chrX	11852691	11854931	-	protein_coding	CG10347	up_regulated
FBgn0034802	12561.9	-0.312014	0.0761943	-4.09498	4.22e-05	0.000468984	chr2R	22934568	22937077	-	protein_coding	CG3800	up_regulated
FBgn0043456	7337.18	-0.313111	0.0776163	-4.03409	5.48e-05	0.000594671	chr2L	10003831	10008889	+	protein_coding	CG4747	up_regulated
FBgn0032397	1739.15	-0.313462	0.11808	-2.65465	0.00793918	0.038411	chr2L	12035983	12038511	-	protein_coding	Tom70	up_regulated
FBgn0030482	6867.91	-0.314466	0.0867594	-3.62458	0.000289436	0.00247038	chrX	13396898	13401224	+	protein_coding	CG1673	up_regulated
FBgn0037504	846.471	-0.314697	0.122795	-2.56278	0.0103839	0.0474402	chr3R	7472457	7473781	-	protein_coding	CG1142	up_regulated
FBgn0021872	15822.3	-0.316155	0.0969549	-3.26085	0.00111079	0.00762361	chr2R	21143544	21145750	+	protein_coding	Xbp1	up_regulated
FBgn0000581	3025	-0.317376	0.0889241	-3.56907	0.000358255	0.0029608	chr2R	11452042	11465270	+	protein_coding	E(Pc)	up_regulated
FBgn0010905	5469.71	-0.317858	0.0989465	-3.21243	0.00131619	0.00880702	chr3L	2505244	2554292	-	protein_coding	Spn	up_regulated
FBgn0036916	459.528	-0.318068	0.0973548	-3.2671	0.00108655	0.0075054	chr3L	19912404	19913715	-	protein_coding	Mtr3	up_regulated
FBgn0029880	228.075	-0.318073	0.122142	-2.60412	0.00921097	0.0432083	chrX	6633958	6636169	+	protein_coding	CG14443	up_regulated
FBgn0036254	850.709	-0.318092	0.0904575	-3.51648	0.000437311	0.0034796	chr3L	12133770	12136706	-	protein_coding	CG5645	up_regulated
FBgn0023000	870.135	-0.319036	0.117947	-2.7049	0.0068325	0.0340542	chr3L	343377	346957	-	protein_coding	mth	up_regulated
FBgn0086908	839.656	-0.319375	0.122929	-2.59804	0.00937575	0.0437471	chr2R	24775533	24779901	-	protein_coding	egg	up_regulated
FBgn0030719	6282.19	-0.320061	0.0817093	-3.91707	8.96e-05	0.000907858	chrX	15987007	15991974	-	protein_coding	eIF5	up_regulated
FBgn0030792	614.206	-0.320189	0.123307	-2.59669	0.00941264	0.0438846	chrX	16800929	16802000	+	protein_coding	CG4789	up_regulated
FBgn0031188	644.519	-0.320243	0.106457	-3.00819	0.00262811	0.0158398	chrX	22469980	22472021	-	protein_coding	CG14613	up_regulated
FBgn0039360	715.988	-0.320327	0.118921	-2.69361	0.00706818	0.0349473	chr3R	25685235	25687370	-	protein_coding	CLS	up_regulated
FBgn0000377	1491.52	-0.320366	0.0939092	-3.41145	0.000646192	0.0048722	chrX	2247593	2249983	-	protein_coding	crn	up_regulated
FBgn0262975	3048.02	-0.320391	0.121091	-2.64586	0.00814828	0.0392927	chr3R	23185579	23226711	-	protein_coding	cnc	up_regulated
FBgn0263831	389.148	-0.320591	0.102327	-3.133	0.0017303	0.0110984	chr3L	5149848	5152376	-	protein_coding	Gen	up_regulated
FBgn0031052	1894.28	-0.321389	0.101346	-3.17121	0.00151805	0.0099521	chrX	19652304	19659407	+	protein_coding	CG14215	up_regulated
FBgn0030431	581.459	-0.321589	0.124166	-2.58998	0.00959807	0.0445741	chrX	12901352	12903516	-	protein_coding	CG4407	up_regulated
FBgn0034282	8068.41	-0.321867	0.0688043	-4.67801	2.9e-06	4.5e-05	chr2R	17866177	17872015	-	protein_coding	Mapmodulin	up_regulated
FBgn0043884	11223.6	-0.322538	0.119244	-2.70485	0.00683353	0.0340542	chr3R	24230561	24250248	+	protein_coding	mask	up_regulated
FBgn0031265	1000.26	-0.323714	0.0887985	-3.64549	0.000266882	0.00230597	chr2L	564162	566472	+	protein_coding	CG2794	up_regulated
FBgn0010786	1511.36	-0.324627	0.115787	-2.80365	0.00505271	0.0269696	chr3L	1334888	1339415	+	protein_coding	l(3)02640	up_regulated
FBgn0027579	1414.26	-0.325338	0.0955926	-3.40339	0.000665561	0.004991	chr3R	27925190	27933077	+	protein_coding	mino	up_regulated
FBgn0015391	3161.47	-0.325954	0.0915038	-3.56219	0.000367778	0.00302313	chr2L	16733616	16738388	-	protein_coding	glu	up_regulated
FBgn0030631	1048.23	-0.325961	0.110196	-2.95801	0.0030963	0.0181597	chrX	15345168	15350021	+	protein_coding	CG6227	up_regulated
FBgn0263346	1230.68	-0.326168	0.1011	-3.2262	0.00125447	0.00843628	chr3R	4659578	4712193	+	protein_coding	CG43427	up_regulated
FBgn0033454	1441.66	-0.326296	0.120031	-2.71843	0.00655916	0.0329996	chr2R	9848060	9850642	+	protein_coding	CG1671	up_regulated
FBgn0004913	1640.15	-0.326301	0.111924	-2.91537	0.00355271	0.0204328	chr3R	4906621	4910081	+	protein_coding	Gnf1	up_regulated
FBgn0034878	1259.56	-0.326834	0.0824165	-3.96564	7.32e-05	0.00076461	chr2R	23548966	23554712	-	protein_coding	pita	up_regulated
FBgn0011659	448.586	-0.327099	0.128421	-2.54709	0.0108625	0.0492058	chr2R	8170273	8172401	+	protein_coding	Mlh1	up_regulated
FBgn0035805	386.196	-0.327439	0.115152	-2.84353	0.00446163	0.0245538	chr3L	7640797	7641648	-	protein_coding	CG7506	up_regulated
FBgn0032701	1252.34	-0.328	0.0975858	-3.36115	0.000776196	0.00566173	chr2L	18698713	18700645	+	protein_coding	CG10341	up_regulated
FBgn0015805	2120.84	-0.328178	0.1102	-2.97802	0.00290114	0.0171564	chr3L	4626733	4629467	+	protein_coding	Rpd3	up_regulated
FBgn0039115	325.934	-0.32834	0.122748	-2.67491	0.00747504	0.0365743	chr3R	23766518	23767488	-	protein_coding	CG10214	up_regulated
FBgn0030838	1131.69	-0.328472	0.0996135	-3.29746	0.000975621	0.00688979	chrX	17282495	17305475	+	protein_coding	CG5445	up_regulated
FBgn0022893	48682.5	-0.328973	0.109217	-3.01211	0.00259435	0.0156806	chr2L	21626308	21629932	-	protein_coding	Df31	up_regulated
FBgn0037141	907.956	-0.329345	0.0979756	-3.3615	0.000775214	0.00565842	chr3L	21938633	21941812	-	protein_coding	DNApol-eta	up_regulated
FBgn0027549	1596.2	-0.330636	0.0956526	-3.45663	0.00054697	0.00423545	chr3L	8110367	8113406	+	protein_coding	CG7927	up_regulated
FBgn0037569	288.134	-0.330959	0.11676	-2.83452	0.0045894	0.0250471	chr3R	8307472	8308645	-	protein_coding	tex	up_regulated
FBgn0037489	1421.26	-0.331145	0.0845163	-3.91813	8.92e-05	0.000904765	chr3R	7244231	7246969	-	protein_coding	CG1234	up_regulated
FBgn0031764	606.804	-0.331284	0.125954	-2.6302	0.00853348	0.0406548	chr2L	6022950	6024539	-	protein_coding	CG9107	up_regulated
FBgn0037439	1453.82	-0.331289	0.0925253	-3.58053	0.000342899	0.00284932	chr3R	6368964	6371115	+	protein_coding	CG10286	up_regulated
FBgn0015371	1170.06	-0.331736	0.127622	-2.59936	0.00933971	0.0436779	chr2R	15115235	15144783	+	protein_coding	chn	up_regulated
FBgn0046214	7656.67	-0.331937	0.0768384	-4.31994	1.56e-05	0.00019831	chr3R	25123372	25125619	+	protein_coding	vig2	up_regulated
FBgn0034351	458.596	-0.333516	0.110435	-3.02001	0.00252763	0.015338	chr2R	18451283	18452736	+	protein_coding	CG5190	up_regulated
FBgn0029893	1322.7	-0.33358	0.129198	-2.58194	0.00982469	0.0454458	chrX	6689295	6695007	-	protein_coding	CG14442	up_regulated
FBgn0030790	921.687	-0.333776	0.130146	-2.56464	0.0103284	0.0472471	chrX	16792118	16797742	+	protein_coding	CG4768	up_regulated
FBgn0051855	1003.67	-0.334279	0.108414	-3.08336	0.00204675	0.0128732	chr2L	13369203	13370329	+	protein_coding	CG31855	up_regulated
FBgn0051044	1348.42	-0.334478	0.116378	-2.87407	0.0040522	0.0226706	chr3R	29214561	29219667	+	lincRNA	CR31044	up_regulated
FBgn0260456	1490.55	-0.33479	0.0746511	-4.48473	7.3e-06	0.00010055	chr2R	24666157	24668343	-	protein_coding	CG4806	up_regulated
FBgn0030734	2301.71	-0.334871	0.120213	-2.78564	0.00534229	0.0281082	chrX	16293852	16297718	-	protein_coding	CG9911	up_regulated
FBgn0031483	1368.91	-0.335208	0.0875591	-3.82836	0.000128999	0.00124955	chr2L	2974858	2976862	-	protein_coding	CG9641	up_regulated
FBgn0000611	2383.2	-0.335854	0.0840466	-3.99605	6.44e-05	0.000684836	chrX	15992467	15996509	+	protein_coding	exd	up_regulated
FBgn0037338	589.962	-0.336192	0.0866569	-3.87958	0.000104639	0.00104016	chr3R	5555083	5557786	+	protein_coding	Snm1	up_regulated
FBgn0038294	4554.87	-0.33667	0.119682	-2.81304	0.00490762	0.0264196	chr3R	15170624	15181510	-	protein_coding	Mf	up_regulated
FBgn0022959	6866.95	-0.338021	0.0761416	-4.43937	9.02e-06	0.000122195	chr3L	12121273	12125150	-	protein_coding	yps	up_regulated
FBgn0050185	578.243	-0.338689	0.11893	-2.8478	0.0044022	0.0242734	chr2R	23544023	23544901	+	protein_coding	CG30185	up_regulated
FBgn0260397	962.049	-0.338818	0.0824746	-4.10815	3.99e-05	0.000448155	chr3L	20226380	20230250	+	protein_coding	Su(var)3-3	up_regulated
FBgn0030301	1908.51	-0.338858	0.102042	-3.32076	0.000897714	0.00641242	chrX	11454785	11459227	+	protein_coding	HP5	up_regulated
FBgn0038683	1009.58	-0.339126	0.109953	-3.08427	0.00204051	0.0128483	chr3R	19154096	19159878	-	protein_coding	CG11779	up_regulated
FBgn0266581	1570.44	-0.339688	0.0885399	-3.83655	0.000124774	0.00121213	chr3R	22034297	22038925	+	protein_coding	pit	up_regulated
FBgn0259482	425.769	-0.33981	0.116786	-2.90969	0.00361782	0.0206959	chr2L	10265335	10266570	+	protein_coding	Mob3	up_regulated
FBgn0016041	1819.01	-0.340209	0.131641	-2.58437	0.00975558	0.0451682	chrX	7736892	7739978	+	protein_coding	Tom40	up_regulated
FBgn0036886	817.301	-0.340354	0.104232	-3.26534	0.00109334	0.00752531	chr3L	19552419	19554767	+	protein_coding	CG9300	up_regulated
FBgn0004924	3976	-0.340645	0.112921	-3.01667	0.00255571	0.015482	chrX	15319478	15328029	+	protein_coding	Top1	up_regulated
FBgn0030328	3398.62	-0.340843	0.0966173	-3.52776	0.00041909	0.00335711	chrX	11710119	11715565	-	protein_coding	Amun	up_regulated
FBgn0033609	537.874	-0.340856	0.0935021	-3.64544	0.000266937	0.00230597	chr2R	11285147	11289772	-	protein_coding	Fbl6	up_regulated
FBgn0004449	29301.3	-0.341053	0.120494	-2.83045	0.00464832	0.0252912	chr3L	22293043	22407863	-	protein_coding	Ten-m	up_regulated
FBgn0039215	1567.39	-0.341749	0.0951667	-3.59106	0.00032934	0.00276025	chr3R	24655159	24659379	+	protein_coding	CG6695	up_regulated
FBgn0011741	553.131	-0.342236	0.11216	-3.05132	0.0022784	0.0140979	chrX	15735773	15737120	-	protein_coding	Arp6	up_regulated
FBgn0024947	1991.05	-0.342301	0.0907908	-3.77021	0.000163108	0.00151431	chr2L	2880703	2885850	-	protein_coding	NTPase	up_regulated
FBgn0039908	1236.71	-0.342578	0.121643	-2.81627	0.00485852	0.0261948	chr4	469408	488994	-	protein_coding	Asator	up_regulated
FBgn0052056	422.477	-0.342859	0.118518	-2.89287	0.00381734	0.0215375	chr3L	10220482	10225240	-	protein_coding	scramb1	up_regulated
FBgn0034073	1052.86	-0.343117	0.0896014	-3.82937	0.000128471	0.00124578	chr2R	16099305	16102608	-	protein_coding	CG8414	up_regulated
FBgn0262619	666.675	-0.343744	0.10889	-3.15681	0.00159503	0.0103614	chr2R	23890511	23893177	+	protein_coding	DNA-ligI	up_regulated
FBgn0041588	955.112	-0.343974	0.101752	-3.38051	0.000723519	0.00535054	chr3R	29149895	29151794	-	protein_coding	ligatin	up_regulated
FBgn0003087	387.692	-0.344019	0.117249	-2.9341	0.00334517	0.0194169	chr2L	10362988	10364092	+	protein_coding	pim	up_regulated
FBgn0035600	4470.32	-0.344496	0.127867	-2.69417	0.00705647	0.0349473	chr3L	5360210	5362798	+	protein_coding	CG4769	up_regulated
FBgn0032485	1133.08	-0.3453	0.0831529	-4.1526	3.29e-05	0.000380807	chr2L	13216289	13219923	-	protein_coding	CG9426	up_regulated
FBgn0015925	863.767	-0.345515	0.0970673	-3.55954	0.000371499	0.00304669	chr2R	16264651	16266959	+	protein_coding	csul	up_regulated
FBgn0010316	1119.09	-0.345908	0.0787792	-4.39085	1.13e-05	0.000148953	chr2R	9712320	9716256	+	protein_coding	dap	up_regulated
FBgn0025635	282.821	-0.346498	0.116069	-2.98528	0.00283318	0.016829	chrX	625541	628016	+	protein_coding	CG17829	up_regulated
FBgn0037831	1088.78	-0.346548	0.133701	-2.59195	0.00954324	0.0444353	chr3R	10761309	10766756	+	protein_coding	Cap-H2	up_regulated
FBgn0031149	2225.67	-0.346622	0.117929	-2.93925	0.00329005	0.0191315	chrX	21049884	21053937	-	protein_coding	CG1518	up_regulated
FBgn0001612	902.397	-0.346928	0.09534	-3.63885	0.00027386	0.00235626	chrX	13736569	13744683	-	protein_coding	Grip91	up_regulated
FBgn0010762	1597.02	-0.347637	0.131554	-2.64255	0.00822832	0.0395066	chr3L	10664738	10690734	+	protein_coding	simj	up_regulated
FBgn0261444	2883.57	-0.347863	0.11786	-2.95148	0.00316253	0.0184873	chrX	1215288	1236684	-	protein_coding	CG3638	up_regulated
FBgn0037822	1169.91	-0.347985	0.116999	-2.97426	0.002937	0.017311	chr3R	10696646	10698976	+	protein_coding	CG14683	up_regulated
FBgn0030603	1064.18	-0.34834	0.127638	-2.72913	0.0063502	0.0321664	chrX	15044122	15051842	+	protein_coding	CG5541	up_regulated
FBgn0004889	3005.37	-0.348682	0.0808758	-4.31132	1.62e-05	0.000205465	chr3R	10126128	10139772	-	protein_coding	tws	up_regulated
FBgn0061200	4780.55	-0.348838	0.0956609	-3.64661	0.000265718	0.00229916	chrX	16599240	16610459	+	protein_coding	Nup153	up_regulated
FBgn0035896	587.58	-0.348882	0.0924813	-3.77246	0.000161648	0.00150337	chr3L	8443041	8449377	-	protein_coding	CG6983	up_regulated
FBgn0024991	453.397	-0.349095	0.13371	-2.61083	0.00903216	0.0425185	chrX	2714078	2717654	+	protein_coding	CG2694	up_regulated
FBgn0030034	1207.48	-0.350374	0.0865127	-4.04997	5.12e-05	0.000559699	chrX	8398939	8404516	+	protein_coding	CG10555	up_regulated
FBgn0033379	1843.18	-0.350693	0.0916866	-3.82492	0.000130816	0.00126165	chr2R	9111504	9113951	-	protein_coding	Mys45A	up_regulated
FBgn0010926	904.437	-0.350742	0.0974721	-3.59838	0.000320204	0.00269426	chr3R	17535532	17539963	-	protein_coding	l(3)07882	up_regulated
FBgn0039182	2267.38	-0.350817	0.137102	-2.5588	0.0105034	0.0479039	chr3R	24328454	24333316	-	protein_coding	CG5728	up_regulated
FBgn0261882	270.966	-0.351029	0.124962	-2.80908	0.00496827	0.0266442	chr2L	15008488	15009724	-	protein_coding	l(2)35Bc	up_regulated
FBgn0034933	806.077	-0.351431	0.101639	-3.45764	0.000544921	0.00422264	chr2R	23937076	23939754	-	protein_coding	CG3735	up_regulated
FBgn0030800	289.459	-0.351504	0.119212	-2.94855	0.00319266	0.0186482	chrX	16882508	16884365	-	protein_coding	CG9104	up_regulated
FBgn0260874	439.427	-0.351622	0.102829	-3.41949	0.000627377	0.00475809	chr3L	19799277	19803427	+	protein_coding	Ir76a	up_regulated
FBgn0034703	314.235	-0.352141	0.128566	-2.739	0.00616271	0.0314493	chr2R	22172802	22174691	-	protein_coding	CG3045	up_regulated
FBgn0027620	2334.44	-0.352178	0.0928414	-3.79333	0.000148639	0.00139943	chr3R	31793980	31799799	+	protein_coding	Acf1	up_regulated
FBgn0001990	404.731	-0.352195	0.11069	-3.18181	0.00146359	0.00964234	chr2L	15766132	15768349	-	protein_coding	wek	up_regulated
FBgn0039711	589.548	-0.35259	0.115901	-3.04217	0.00234876	0.0144689	chr3R	29857651	29858936	-	protein_coding	CG7824	up_regulated
FBgn0031952	598.087	-0.352926	0.134862	-2.61695	0.00887203	0.0418757	chr2L	7801667	7810703	-	protein_coding	cdc14	up_regulated
FBgn0031610	169.034	-0.353038	0.137577	-2.5661	0.0102848	0.047068	chr2L	4463610	4465075	+	protein_coding	CG15436	up_regulated
FBgn0086912	944.085	-0.353497	0.116011	-3.04711	0.00231057	0.0142583	chr2L	271911	273715	-	protein_coding	mbm	up_regulated
FBgn0033473	728.46	-0.353827	0.110166	-3.21176	0.00131924	0.00882192	chr2R	10026838	10030668	+	protein_coding	CG12128	up_regulated
FBgn0029999	671.575	-0.35477	0.0948533	-3.7402	0.000183875	0.00167509	chrX	8117011	8119130	+	protein_coding	CG1575	up_regulated
FBgn0045842	1109.02	-0.354857	0.130747	-2.71408	0.0066461	0.0333585	chr2L	15257266	15264692	-	protein_coding	yuri	up_regulated
FBgn0036124	1147.42	-0.354868	0.0791228	-4.48502	7.29e-06	0.00010055	chr3L	11074768	11078736	+	protein_coding	CG7839	up_regulated
FBgn0026533	5004.28	-0.355059	0.0928081	-3.82573	0.000130386	0.00125977	chr2R	16856219	16861738	+	protein_coding	Dek	up_regulated
FBgn0033051	1872.59	-0.355249	0.0823729	-4.31269	1.61e-05	0.000204438	chr2R	6020310	6023144	-	protein_coding	Strica	up_regulated
FBgn0031062	631.627	-0.35534	0.0869501	-4.08671	4.38e-05	0.000484	chrX	19704175	19706417	+	protein_coding	CG14230	up_regulated
FBgn0039874	617.265	-0.355813	0.100247	-3.54937	0.000386157	0.003138	chr3R	31769292	31771848	-	protein_coding	CG2135	up_regulated
FBgn0002543	2458	-0.357454	0.128527	-2.78116	0.00541654	0.028401	chr2L	1380085	1420453	-	protein_coding	lea	up_regulated
FBgn0021995	1906.12	-0.357718	0.0758088	-4.71869	2.37e-06	3.76e-05	chr2R	8163563	8167769	+	protein_coding	Rs1	up_regulated
FBgn0002781	3323.56	-0.358411	0.1049	-3.4167	0.000633862	0.00479366	chr3R	21350845	21377401	-	protein_coding	mod(mdg4)	up_regulated
FBgn0032236	1049.01	-0.358422	0.137463	-2.6074	0.00912319	0.0428529	chr2L	10386661	10387652	+	protein_coding	mRpS7	up_regulated
FBgn0033571	1016.69	-0.359173	0.116558	-3.0815	0.00205961	0.0129313	chr2R	10898030	10899060	-	protein_coding	Rpb5	up_regulated
FBgn0028554	1180.15	-0.359335	0.0909041	-3.95291	7.72e-05	0.000801043	chr2L	6914300	6920210	-	protein_coding	x16	up_regulated
FBgn0039929	3285.64	-0.359353	0.0818684	-4.3894	1.14e-05	0.000149768	chr4	1029710	1031757	-	protein_coding	CG11076	up_regulated
FBgn0031377	772.371	-0.359381	0.101166	-3.55238	0.00038177	0.00311658	chr2L	1975462	1980755	-	protein_coding	CG15356	up_regulated
FBgn0038989	1069.52	-0.35975	0.128021	-2.81009	0.00495277	0.0266224	chr3R	22584772	22586209	+	protein_coding	CG6937	up_regulated
FBgn0038473	2108.83	-0.359861	0.103978	-3.46094	0.000538286	0.00418033	chr3R	17070522	17072675	-	protein_coding	Ns1	up_regulated
FBgn0014879	2279.95	-0.359947	0.0849605	-4.23664	2.27e-05	0.000275832	chr3R	15263551	15265253	+	protein_coding	Set	up_regulated
FBgn0031484	695.187	-0.360234	0.0952397	-3.78239	0.000155328	0.00145472	chr2L	2977121	2978500	+	protein_coding	CG3165	up_regulated
FBgn0032364	1442.74	-0.360894	0.113483	-3.18015	0.00147196	0.0096856	chr2L	11517390	11519783	+	protein_coding	CG4970	up_regulated
FBgn0029979	4323.54	-0.361349	0.0853554	-4.23346	2.3e-05	0.00027912	chrX	7922157	7931382	-	protein_coding	CG10777	up_regulated
FBgn0039731	184.587	-0.36149	0.137507	-2.62888	0.00856667	0.0407584	chr3R	29995356	29997034	+	protein_coding	Sas-6	up_regulated
FBgn0266284	598.794	-0.361952	0.0969959	-3.73162	0.000190252	0.00172145	chrX	1461843	1464220	-	protein_coding	Ns3	up_regulated
FBgn0039563	834.049	-0.362251	0.111313	-3.25434	0.00113657	0.00775566	chr3R	27952050	27954112	-	protein_coding	CG4951	up_regulated
FBgn0010651	1679.16	-0.362531	0.0724369	-5.00478	5.59e-07	1.04e-05	chr2R	18796974	18803727	-	protein_coding	l(2)08717	up_regulated
FBgn0031022	444.044	-0.362715	0.133051	-2.72613	0.00640814	0.032377	chrX	19493291	19494401	-	protein_coding	CG12204	up_regulated
FBgn0000259	4025.09	-0.362943	0.0711189	-5.10333	3.34e-07	6.47e-06	chrX	11792532	11801587	+	protein_coding	CkIIbeta	up_regulated
FBgn0033059	792.314	-0.36362	0.11147	-3.26205	0.00110611	0.00760123	chr2R	6074470	6076367	-	protein_coding	CG7845	up_regulated
FBgn0038961	676.248	-0.363664	0.130203	-2.79305	0.00522138	0.027649	chr3R	22408565	22410915	-	protein_coding	CG13850	up_regulated
FBgn0033989	531.209	-0.363774	0.0920216	-3.95314	7.71e-05	0.000801043	chr2R	14987659	14992230	-	protein_coding	CG7639	up_regulated
FBgn0023094	611.675	-0.363867	0.0981923	-3.70565	0.000210847	0.00187291	chr3L	19813769	19815938	-	protein_coding	cyc	up_regulated
FBgn0038057	193.208	-0.364443	0.141578	-2.57416	0.0100485	0.0462438	chr3R	12460413	12462418	+	protein_coding	CG12267	up_regulated
FBgn0051755	775.221	-0.364576	0.140032	-2.60353	0.00922701	0.0432645	chr2L	9996705	10002736	-	protein_coding	SoYb	up_regulated
FBgn0030093	1884.5	-0.364692	0.119723	-3.04612	0.00231816	0.0142942	chrX	9149308	9151976	+	protein_coding	dalao	up_regulated
FBgn0030638	394.574	-0.36598	0.114987	-3.18278	0.00145868	0.00961956	chrX	15453470	15455551	+	protein_coding	CG11655	up_regulated
FBgn0037811	635.64	-0.36663	0.107155	-3.42149	0.000622784	0.00472661	chr3R	10338341	10340872	+	protein_coding	CG12592	up_regulated
FBgn0026079	1436.23	-0.366702	0.138685	-2.64413	0.00819005	0.0394052	chrX	4111155	4113734	-	protein_coding	Nsun2	up_regulated
FBgn0052409	1270.93	-0.367648	0.139953	-2.62694	0.00861557	0.0409364	chr3L	5899527	5900936	+	protein_coding	CG32409	up_regulated
FBgn0266557	15608.6	-0.368001	0.117276	-3.13791	0.00170156	0.0109338	chr2L	210734	250823	-	protein_coding	kis	up_regulated
FBgn0033426	657.876	-0.368076	0.0938023	-3.92396	8.71e-05	0.000885652	chr2R	9577426	9581847	+	protein_coding	CG1814	up_regulated
FBgn0004828	20247.7	-0.368105	0.0831605	-4.42644	9.58e-06	0.000128448	chrX	9152522	9156669	-	protein_coding	His3.3B	up_regulated
FBgn0000617	457.202	-0.368134	0.137551	-2.67635	0.00744295	0.036434	chrX	17842160	17843348	+	protein_coding	e(y)1	up_regulated
FBgn0034433	680.169	-0.368517	0.125535	-2.93557	0.00332932	0.0193459	chr2R	19307446	19310665	-	protein_coding	EndoB	up_regulated
FBgn0036710	776.792	-0.368731	0.103045	-3.57835	0.000345767	0.00287091	chr3L	17337171	17339262	-	protein_coding	CG6479	up_regulated
FBgn0063485	1360.8	-0.368734	0.133609	-2.75979	0.00578385	0.0299304	chr3L	16676405	16711677	-	protein_coding	Lasp	up_regulated
FBgn0000588	427.608	-0.369044	0.108935	-3.38774	0.000704717	0.00524051	chr2L	11827203	11829405	-	protein_coding	esc	up_regulated
FBgn0003483	1028.89	-0.370199	0.117032	-3.16321	0.00156038	0.0101796	chr3R	15837418	15844415	+	protein_coding	spn-E	up_regulated
FBgn0035151	545.246	-0.370277	0.102773	-3.60288	0.00031471	0.0026543	chr3L	677878	680326	-	protein_coding	CG17129	up_regulated
FBgn0022288	3538.84	-0.370321	0.0922291	-4.01523	5.94e-05	0.000639091	chr2R	5754516	5756327	+	protein_coding	l(2)09851	up_regulated
FBgn0004654	2711.61	-0.370458	0.134866	-2.74686	0.00601688	0.0309415	chrX	2145135	2148566	+	protein_coding	Pgd	up_regulated
FBgn0010315	1183.88	-0.370715	0.0873954	-4.24181	2.22e-05	0.00027047	chrX	15906821	15909676	-	protein_coding	CycD	up_regulated
FBgn0028473	23420.8	-0.371028	0.11738	-3.1609	0.00157283	0.0102483	chr2R	9396264	9398734	-	protein_coding	Non1	up_regulated
FBgn0033918	2212.44	-0.371384	0.0787102	-4.71837	2.38e-06	3.76e-05	chr2R	14256492	14258787	+	protein_coding	CG8531	up_regulated
FBgn0002021	389.163	-0.371654	0.130176	-2.85502	0.00430337	0.0238763	chr2L	19049842	19051612	-	protein_coding	l(2)37Bb	up_regulated
FBgn0265598	237.941	-0.373393	0.13297	-2.80811	0.00498338	0.0267017	chrX	18515427	18572809	+	protein_coding	Bx	up_regulated
FBgn0029944	737.981	-0.373516	0.118184	-3.16046	0.0015752	0.0102526	chrX	7324213	7328806	+	protein_coding	Dok	up_regulated
FBgn0035164	549.557	-0.373787	0.107309	-3.48326	0.00049535	0.00388642	chr3L	836666	837821	-	protein_coding	CG13901	up_regulated
FBgn0035524	1710.85	-0.373838	0.105514	-3.54303	0.00039556	0.00319982	chr3L	4281503	4282817	-	protein_coding	CG11583	up_regulated
FBgn0011204	1682.73	-0.374899	0.0745428	-5.02931	4.92e-07	9.18e-06	chr3L	1503225	1517271	-	protein_coding	cue	up_regulated
FBgn0261938	942.716	-0.3749	0.114058	-3.28693	0.00101285	0.00710193	chr2L	1103253	1108373	-	protein_coding	mtRNApol	up_regulated
FBgn0001330	988.802	-0.375472	0.118267	-3.17478	0.00149949	0.00984362	chrX	2237857	2242035	-	protein_coding	kz	up_regulated
FBgn0020386	4343.1	-0.375755	0.0873384	-4.30228	1.69e-05	0.000213778	chr3L	129449	145895	+	protein_coding	Pdk1	up_regulated
FBgn0034249	1165.17	-0.376176	0.127945	-2.94013	0.0032807	0.0190945	chr2R	17586424	17590884	-	protein_coding	RhoGAP54D	up_regulated
FBgn0264326	2603.5	-0.376298	0.113302	-3.32118	0.000896375	0.00640713	chr3R	23348127	23355163	+	protein_coding	DNApol-epsilon255	up_regulated
FBgn0025676	900.588	-0.376427	0.124539	-3.02256	0.00250649	0.0152287	chr3L	708600	710607	-	protein_coding	CkIIalpha-i3	up_regulated
FBgn0037856	463.244	-0.378187	0.139759	-2.706	0.00680997	0.0340212	chr3R	10885539	10896418	+	protein_coding	Leash	up_regulated
FBgn0025815	1581.51	-0.378203	0.132634	-2.85149	0.00435153	0.024081	chrX	6674386	6677176	+	protein_coding	Mcm6	up_regulated
FBgn0039017	308.363	-0.378295	0.116283	-3.25323	0.00114102	0.00778107	chr3R	22741149	22743081	+	protein_coding	CG6985	up_regulated
FBgn0030266	1362.62	-0.378939	0.142551	-2.65827	0.00785427	0.038133	chrX	11112394	11124726	-	protein_coding	CG11122	up_regulated
FBgn0037525	244.584	-0.379332	0.137334	-2.76212	0.0057428	0.0297467	chr3R	7855581	7886733	-	protein_coding	CG17816	up_regulated
FBgn0023522	1353.8	-0.380105	0.0916923	-4.14544	3.39e-05	0.000390961	chrX	1927682	1930517	+	protein_coding	CG11596	up_regulated
FBgn0020306	6316.65	-0.380158	0.0989761	-3.84091	0.000122579	0.00119297	chr2R	21323429	21341847	+	protein_coding	dom	up_regulated
FBgn0037717	474.919	-0.380915	0.119523	-3.18696	0.00143775	0.00950733	chr3R	9581305	9586648	+	protein_coding	CG8301	up_regulated
FBgn0026761	2181.04	-0.380986	0.087203	-4.36896	1.25e-05	0.000163285	chr2R	6633646	6636262	-	protein_coding	Trap1	up_regulated
FBgn0037875	728.101	-0.381472	0.108072	-3.52979	0.00041589	0.00333899	chr3R	11212307	11214539	-	protein_coding	ZnT86D	up_regulated
FBgn0035073	752.889	-0.382301	0.12251	-3.12056	0.00180506	0.011502	chr2R	24871406	24874912	-	protein_coding	CG16896	up_regulated
FBgn0038968	2824.91	-0.382411	0.103439	-3.69697	0.000218191	0.00193333	chr3R	22440151	22446587	-	protein_coding	CG12499	up_regulated
FBgn0003268	2190.78	-0.382433	0.126143	-3.03175	0.00243144	0.0148556	chr3R	31580950	31588244	+	protein_coding	rod	up_regulated
FBgn0040233	1568.49	-0.382441	0.0865841	-4.41698	1e-05	0.000133525	chr2L	11269779	11277846	+	protein_coding	cana	up_regulated
FBgn0020764	1583.05	-0.383115	0.0844114	-4.53866	5.66e-06	8.03e-05	chr2R	23964771	23966757	+	protein_coding	Alas	up_regulated
FBgn0005322	1605.66	-0.383152	0.0885493	-4.32699	1.51e-05	0.000192761	chr2L	10302172	10303947	-	protein_coding	nmd	up_regulated
FBgn0023509	1323.66	-0.383411	0.137289	-2.79272	0.0052267	0.0276634	chrX	1908238	1920318	+	protein_coding	mip130	up_regulated
FBgn0027565	666.519	-0.384799	0.0879195	-4.37672	1.2e-05	0.000158182	chr3L	20382404	20384109	-	protein_coding	CG5498	up_regulated
FBgn0038746	1433.56	-0.384896	0.102193	-3.76638	0.000165631	0.00153241	chr3R	19903664	19904868	-	protein_coding	Surf6	up_regulated
FBgn0031227	369.281	-0.385	0.129925	-2.96324	0.00304415	0.0178833	chr2L	153538	155305	-	protein_coding	CG3709	up_regulated
FBgn0260938	1005.87	-0.385345	0.129581	-2.97377	0.00294161	0.0173286	chrX	15876367	15887311	-	protein_coding	tay	up_regulated
FBgn0027094	5972.85	-0.385743	0.0721721	-5.34478	9.05e-08	1.96e-06	chr2L	8378261	8381764	-	protein_coding	Aats-ala	up_regulated
FBgn0026263	219.794	-0.386226	0.133118	-2.90139	0.00371515	0.0211058	chr3L	8054332	8058713	-	protein_coding	bip1	up_regulated
FBgn0032744	212.452	-0.386311	0.139493	-2.76938	0.00561624	0.0292329	chr2L	19043534	19045148	-	protein_coding	Ttc19	up_regulated
FBgn0263490	2976.44	-0.386511	0.108834	-3.55137	0.000383226	0.00312607	chr3R	24585652	24623899	+	protein_coding	mld	up_regulated
FBgn0250788	6984.33	-0.387195	0.119153	-3.24957	0.00115581	0.00786014	chrX	17657371	17669371	+	protein_coding	beta-Spec	up_regulated
FBgn0260794	6445.47	-0.387264	0.0847497	-4.5695	4.89e-06	7.11e-05	chr3R	4786283	4812096	-	protein_coding	ctrip	up_regulated
FBgn0019686	698.696	-0.38793	0.110184	-3.52075	0.000430324	0.00343215	chr2L	20061421	20064381	+	protein_coding	lok	up_regulated
FBgn0261710	5638.89	-0.387971	0.0999968	-3.87984	0.000104526	0.00104001	chrX	10461864	10474675	-	protein_coding	nocte	up_regulated
FBgn0037073	1439.27	-0.388075	0.0913004	-4.25053	2.13e-05	0.000261513	chr3L	21335214	21338232	+	protein_coding	CG7338	up_regulated
FBgn0031392	1353.99	-0.388099	0.136494	-2.84335	0.00446421	0.0245538	chr2L	2151753	2155389	+	protein_coding	AIF	up_regulated
FBgn0028744	1778	-0.388174	0.0946713	-4.10023	4.13e-05	0.000459914	chr2R	17789678	17792448	+	protein_coding	CG5033	up_regulated
FBgn0260749	1670.61	-0.388368	0.109384	-3.55052	0.000384473	0.00313146	chr2L	10272324	10278811	-	protein_coding	Utx	up_regulated
FBgn0015905	820.047	-0.388434	0.0829254	-4.68414	2.81e-06	4.38e-05	chr2L	1077947	1080803	+	protein_coding	ast	up_regulated
FBgn0051155	385.339	-0.388731	0.141857	-2.7403	0.00613832	0.0313547	chr3R	15222250	15223180	-	protein_coding	Rpb7	up_regulated
FBgn0030334	3464.32	-0.388818	0.0999713	-3.88929	0.000100536	0.00100593	chrX	11787380	11792253	+	protein_coding	Karl	up_regulated
FBgn0002780	8444.69	-0.388833	0.0678258	-5.73281	9.88e-09	2.56e-07	chr3R	32052059	32054974	+	protein_coding	mod	up_regulated
FBgn0086451	1476.68	-0.389254	0.118893	-3.274	0.00106038	0.00735316	chr2L	6854141	6860849	+	protein_coding	l(2)k09022	up_regulated
FBgn0032800	177.558	-0.389275	0.137548	-2.83011	0.00465325	0.0252923	chr2L	19526685	19532985	+	protein_coding	CG10137	up_regulated
FBgn0051151	6321.74	-0.389724	0.0878522	-4.43614	9.16e-06	0.000123661	chr3R	22710882	22721150	-	protein_coding	wge	up_regulated
FBgn0052281	342.274	-0.390157	0.148329	-2.63035	0.00852974	0.0406548	chr3L	3169374	3170913	+	protein_coding	CG32281	up_regulated
FBgn0260648	251.128	-0.390305	0.146946	-2.65611	0.00790478	0.0383086	chr2L	1728731	1729762	+	protein_coding	Rrp40	up_regulated
FBgn0034187	749.695	-0.390445	0.142911	-2.73209	0.00629342	0.0319788	chr2R	17062774	17066546	+	protein_coding	CG6967	up_regulated
FBgn0037470	1180.87	-0.390656	0.0840847	-4.64598	3.38e-06	5.16e-05	chr3R	7083224	7086083	-	protein_coding	CG1091	up_regulated
FBgn0011225	1480.72	-0.390862	0.139345	-2.80501	0.00503155	0.026897	chr3R	24252825	24271233	-	protein_coding	jar	up_regulated
FBgn0001220	9032.49	-0.391187	0.11375	-3.43902	0.000583834	0.00447872	chr2R	14252597	14256192	-	protein_coding	Hsc70-5	up_regulated
FBgn0052791	403.033	-0.391445	0.101788	-3.8457	0.000120207	0.00117739	chrX	3507244	3571649	-	protein_coding	CG32791	up_regulated
FBgn0005777	3458.26	-0.391543	0.0855552	-4.57649	4.73e-06	6.92e-05	chr3R	9747874	9751094	+	protein_coding	PpD3	up_regulated
FBgn0033686	206.432	-0.391801	0.141127	-2.77624	0.00549919	0.0287497	chr2R	12145709	12152752	+	protein_coding	Hen1	up_regulated
FBgn0004655	2991.11	-0.391842	0.102197	-3.8342	0.000125976	0.00122269	chrX	2149935	2158983	-	protein_coding	wapl	up_regulated
FBgn0037810	10928.1	-0.392308	0.121531	-3.22806	0.00124634	0.0083869	chr3R	10333114	10338265	+	protein_coding	sle	up_regulated
FBgn0023527	1559.33	-0.39263	0.0987994	-3.97401	7.07e-05	0.000742586	chrX	2262836	2264825	+	protein_coding	CG3071	up_regulated
FBgn0010803	1843.58	-0.393654	0.0986277	-3.99131	6.57e-05	0.000696587	chr3R	9265026	9266904	-	protein_coding	Aats-trp	up_regulated
FBgn0263987	7042.14	-0.394363	0.0740228	-5.32759	9.95e-08	2.13e-06	chrX	5412385	5420867	-	protein_coding	spoon	up_regulated
FBgn0038313	164.095	-0.394717	0.146205	-2.69974	0.00693934	0.0344581	chr3R	15275521	15276474	+	protein_coding	CG4338	up_regulated
FBgn0014417	1777.67	-0.395474	0.122629	-3.22496	0.00125989	0.00846506	chr2L	8408887	8411868	-	protein_coding	CG13397	up_regulated
FBgn0012036	6123.64	-0.395594	0.106715	-3.70702	0.000209715	0.0018644	chr2L	9387388	9391567	+	protein_coding	Aldh	up_regulated
FBgn0036815	983.313	-0.395817	0.105597	-3.74838	0.000177977	0.00162692	chr3L	18821170	18822353	+	protein_coding	HipHop	up_regulated
FBgn0015527	2752	-0.39604	0.0677094	-5.84911	4.94e-09	1.37e-07	chrX	21346502	21349843	-	protein_coding	pen	up_regulated
FBgn0052438	2750.57	-0.39607	0.0988921	-4.00507	6.2e-05	0.000662668	chr3L	21569175	21573523	+	protein_coding	SMC5	up_regulated
FBgn0039588	227.179	-0.397329	0.130323	-3.0488	0.00229754	0.0141916	chr3R	28542273	28544817	-	protein_coding	CG12413	up_regulated
FBgn0002441	2268.72	-0.397378	0.118868	-3.34302	0.000828723	0.00598361	chr3R	27266325	27273273	-	protein_coding	l(3)mbt	up_regulated
FBgn0000299	46316.8	-0.397661	0.146172	-2.72049	0.00651852	0.0328261	chr2L	5029608	5037279	+	protein_coding	Cg25C	up_regulated
FBgn0000147	643.235	-0.399202	0.146278	-2.72907	0.0063514	0.0321664	chr3R	11963123	11964826	+	protein_coding	aurA	up_regulated
FBgn0023172	3391.36	-0.399673	0.107198	-3.72837	0.000192723	0.00173499	chr2R	17027189	17044653	+	protein_coding	RhoGEF2	up_regulated
FBgn0037741	430.49	-0.399683	0.117302	-3.40731	0.000656071	0.00493369	chr3R	9751087	9754686	-	protein_coding	CG16908	up_regulated
FBgn0086690	3007.05	-0.399699	0.0991362	-4.03182	5.53e-05	0.000599228	chr3L	15066080	15094724	-	protein_coding	cp309	up_regulated
FBgn0265935	2603.4	-0.40036	0.0826196	-4.84582	1.26e-06	2.14e-05	chr2R	6862000	6872718	-	protein_coding	coro	up_regulated
FBgn0033421	362.368	-0.400511	0.126581	-3.16407	0.0015558	0.0101559	chr2R	9541946	9548135	-	protein_coding	CG1888	up_regulated
FBgn0036488	604.8	-0.400544	0.142857	-2.80381	0.0050502	0.0269696	chr3L	15161816	15162470	+	protein_coding	CG6878	up_regulated
FBgn0034792	1801.11	-0.400811	0.0875907	-4.57596	4.74e-06	6.92e-05	chr2R	22882746	22886247	-	protein_coding	CG3499	up_regulated
FBgn0266452	1260.68	-0.40214	0.134093	-2.99897	0.00270898	0.0162447	chr3L	15097913	15113003	+	protein_coding	CTPsyn	up_regulated
FBgn0051360	278.879	-0.402284	0.156548	-2.56972	0.0101782	0.04674	chr3R	17685096	17685807	+	protein_coding	CG31360	up_regulated
FBgn0005674	3598.17	-0.40253	0.0907543	-4.43538	9.19e-06	0.000123852	chr3R	23952135	23958391	-	protein_coding	Aats-glupro	up_regulated
FBgn0036574	1044.57	-0.402774	0.0978927	-4.11445	3.88e-05	0.000437485	chr3L	16132027	16136691	+	protein_coding	elg1	up_regulated
FBgn0034496	684.248	-0.403361	0.117723	-3.42635	0.000611757	0.00465615	chr2R	20275972	20278915	-	protein_coding	CG9143	up_regulated
FBgn0086443	3657.86	-0.403383	0.101098	-3.99002	6.61e-05	0.000699006	chr2L	19129468	19131954	-	protein_coding	Aats-asn	up_regulated
FBgn0051658	408.118	-0.403486	0.128329	-3.14415	0.00166571	0.0107487	chr2L	810576	811531	+	protein_coding	Nnf1b	up_regulated
FBgn0263593	1860.27	-0.403526	0.144312	-2.79621	0.00517062	0.0274755	chr2R	8136985	8156654	-	protein_coding	Lpin	up_regulated
FBgn0040066	1198.32	-0.403644	0.104681	-3.85594	0.000115284	0.00113646	chrX	2585979	2588217	+	protein_coding	wds	up_regulated
FBgn0035213	2094.48	-0.403929	0.0942425	-4.28606	1.82e-05	0.000228371	chr3L	1339459	1342403	-	protein_coding	CG2199	up_regulated
FBgn0263048	334.961	-0.404004	0.136846	-2.95225	0.00315472	0.01846	chr3R	22382034	22386548	+	protein_coding	CG43343	up_regulated
FBgn0039860	193.298	-0.404094	0.130013	-3.10809	0.00188299	0.0119487	chr3R	31616302	31617837	+	protein_coding	CG1792	up_regulated
FBgn0266518	1078.15	-0.406148	0.0804354	-5.04937	4.43e-07	8.37e-06	chr2R	6660644	6662118	-	protein_coding	Dpit47	up_regulated
FBgn0036990	564.294	-0.40619	0.139886	-2.90373	0.00368748	0.0209933	chr3L	20435109	20436209	-	protein_coding	mRpL15	up_regulated
FBgn0005696	562.502	-0.406212	0.121386	-3.34646	0.000818519	0.00592193	chr3R	27239162	27241228	+	protein_coding	DNApol-alpha73	up_regulated
FBgn0030000	288.869	-0.406502	0.12743	-3.19001	0.00142267	0.00942511	chrX	8119081	8121147	-	protein_coding	CG2260	up_regulated
FBgn0031832	367.183	-0.407379	0.12296	-3.31312	0.000922625	0.0065553	chr2L	6559425	6562289	-	protein_coding	CG9596	up_regulated
FBgn0031494	239.479	-0.407513	0.140604	-2.8983	0.00375187	0.0212692	chr2L	3029252	3030616	+	protein_coding	CG17219	up_regulated
FBgn0003124	3733.69	-0.408852	0.118858	-3.43982	0.000582092	0.00446856	chr3L	20309653	20313466	+	protein_coding	polo	up_regulated
FBgn0032138	10000.6	-0.408889	0.0995516	-4.10731	4e-05	0.000449326	chr2L	9708920	9711271	-	protein_coding	CG4364	up_regulated
FBgn0031189	275.941	-0.409209	0.129593	-3.15765	0.00159049	0.0103382	chrX	22473697	22474998	+	protein_coding	CG14618	up_regulated
FBgn0263605	441.73	-0.409287	0.154979	-2.64092	0.00826807	0.0396058	chr3L	16226125	16228737	-	protein_coding	l(3)72Dn	up_regulated
FBgn0032679	5906.41	-0.409365	0.107838	-3.79613	0.000146974	0.0013862	chr2L	18449516	18454587	-	protein_coding	bsf	up_regulated
FBgn0029997	266.332	-0.409669	0.139381	-2.9392	0.00329063	0.0191315	chrX	8094249	8102095	-	protein_coding	CG2258	up_regulated
FBgn0032694	3015.45	-0.410797	0.152024	-2.70218	0.00688861	0.0342409	chr2L	18617255	18661776	+	protein_coding	MESR3	up_regulated
FBgn0263237	506.788	-0.411247	0.110053	-3.73682	0.000186363	0.00169343	chrX	5307464	5308983	-	protein_coding	Cdk7	up_regulated
FBgn0032906	1091.91	-0.411304	0.13581	-3.02852	0.00245759	0.0149896	chr2L	20924974	20926147	-	protein_coding	RPA2	up_regulated
FBgn0027537	3229.57	-0.411386	0.104917	-3.92106	8.82e-05	0.000894673	chrX	13822825	13825910	+	protein_coding	Nup93-1	up_regulated
FBgn0027500	968.565	-0.411705	0.146545	-2.80941	0.00496323	0.0266442	chr3L	16591206	16595014	-	protein_coding	spd-2	up_regulated
FBgn0030504	1947.08	-0.411994	0.0775126	-5.31519	1.07e-07	2.27e-06	chrX	13619275	13624408	-	protein_coding	CG2691	up_regulated
FBgn0086356	1787.04	-0.412835	0.141623	-2.91503	0.00355656	0.020433	chr2R	13856149	13858689	-	protein_coding	tum	up_regulated
FBgn0030687	591.843	-0.412859	0.11106	-3.71743	0.000201261	0.00180462	chrX	15762955	15769514	+	protein_coding	CG17209	up_regulated
FBgn0033919	702.794	-0.414184	0.121688	-3.40365	0.000664918	0.00498968	chr2R	14261205	14267919	-	protein_coding	CG8547	up_regulated
FBgn0025629	808.004	-0.414391	0.118329	-3.50203	0.000461729	0.00365484	chrX	2074794	2075900	-	protein_coding	CG4045	up_regulated
FBgn0027513	205.181	-0.414533	0.131646	-3.14886	0.0016391	0.010609	chr2R	8898728	8900211	-	protein_coding	ana2	up_regulated
FBgn0002031	2676.62	-0.415127	0.1169	-3.55113	0.000383588	0.00312663	chr2L	19121344	19123869	-	protein_coding	l(2)37Cc	up_regulated
FBgn0036486	2029.49	-0.415565	0.128177	-3.24213	0.00118641	0.00802402	chr3L	15154232	15158562	-	protein_coding	Msh6	up_regulated
FBgn0030420	465.438	-0.41685	0.126354	-3.29906	0.000970078	0.00685599	chrX	12760641	12763611	-	protein_coding	CG12717	up_regulated
FBgn0039183	1253.53	-0.417433	0.0898944	-4.64359	3.42e-06	5.2e-05	chr3R	24333432	24337248	+	protein_coding	Dis3	up_regulated
FBgn0030291	275.99	-0.417502	0.147431	-2.83185	0.00462793	0.0252188	chrX	11349048	11349847	+	protein_coding	CG1738	up_regulated
FBgn0040388	420.821	-0.417537	0.123543	-3.37968	0.000725702	0.00536297	chrX	2444166	2470043	-	protein_coding	boi	up_regulated
FBgn0038811	602.589	-0.417658	0.115492	-3.61635	0.000298789	0.00253602	chr3R	20591023	20592671	-	protein_coding	CG4159	up_regulated
FBgn0038876	377.236	-0.417767	0.100445	-4.15915	3.19e-05	0.000371839	chr3R	21270125	21271408	+	protein_coding	CG5919	up_regulated
FBgn0039431	3458.29	-0.418037	0.100683	-4.152	3.3e-05	0.000381158	chr3R	26470077	26535217	-	protein_coding	plum	up_regulated
FBgn0033891	239.002	-0.41831	0.140623	-2.97468	0.00293296	0.0173062	chr2R	13983394	13984893	+	protein_coding	CG8067	up_regulated
FBgn0038662	605.529	-0.418382	0.163351	-2.56124	0.0104299	0.0476093	chr3R	18926995	18928659	-	protein_coding	Mpc1	up_regulated
FBgn0004362	15387.3	-0.418605	0.0734686	-5.69774	1.21e-08	3.1e-07	chr2R	21701457	21716727	+	protein_coding	HmgD	up_regulated
FBgn0037327	4014.6	-0.418823	0.111439	-3.75832	0.000171058	0.00157555	chr3R	5458562	5464753	-	protein_coding	PEK	up_regulated
FBgn0030293	1620.11	-0.419268	0.0797153	-5.25956	1.44e-07	3.01e-06	chrX	11350607	11355539	+	protein_coding	CG1737	up_regulated
FBgn0014861	1022.78	-0.419746	0.159002	-2.63987	0.00829368	0.0397071	chr3R	8264969	8267924	+	protein_coding	Mcm2	up_regulated
FBgn0261609	2971.77	-0.420134	0.118906	-3.53333	0.000410366	0.00330628	chrX	16445175	16446993	-	protein_coding	eIF-2alpha	up_regulated
FBgn0032919	1653.84	-0.420447	0.0804622	-5.2254	1.74e-07	3.55e-06	chr2L	21143228	21145146	+	protein_coding	CG9253	up_regulated
FBgn0023416	612.448	-0.422319	0.124425	-3.39415	0.000688408	0.0051371	chr2L	21632586	21647964	+	protein_coding	Ac3	up_regulated
FBgn0031023	1977.82	-0.422365	0.143072	-2.95211	0.00315613	0.01846	chrX	19495504	19518402	+	protein_coding	CG14200	up_regulated
FBgn0036194	953.409	-0.422501	0.152854	-2.76409	0.00570818	0.0295961	chr3L	11693878	11696963	-	protein_coding	CG11652	up_regulated
FBgn0031739	361.139	-0.422722	0.157544	-2.6832	0.00729221	0.0358603	chr2L	5800516	5801975	-	protein_coding	CG14005	up_regulated
FBgn0029672	802.959	-0.423294	0.112503	-3.76249	0.000168227	0.00155374	chrX	3571455	3573622	-	protein_coding	CG2875	up_regulated
FBgn0026252	9270.77	-0.423939	0.0790692	-5.36162	8.25e-08	1.8e-06	chr3L	8116178	8121579	+	protein_coding	msk	up_regulated
FBgn0022724	288.916	-0.424428	0.126047	-3.36722	0.000759288	0.00555356	chrX	18101969	18103482	+	protein_coding	Taf8	up_regulated
FBgn0039336	162.557	-0.424662	0.151167	-2.80921	0.00496625	0.0266442	chr3R	25475635	25476915	-	protein_coding	CG4553	up_regulated
FBgn0004374	505.393	-0.424947	0.138704	-3.0637	0.00218617	0.013598	chr2L	20075756	20089698	+	protein_coding	neb	up_regulated
FBgn0034657	1857.75	-0.425702	0.152634	-2.78903	0.00528658	0.0279251	chr2R	21720494	21724055	+	protein_coding	LBR	up_regulated
FBgn0028336	1427.07	-0.426195	0.154421	-2.75995	0.0057811	0.0299304	chrX	6678423	6681845	+	protein_coding	l(1)G0255	up_regulated
FBgn0038964	5114.13	-0.426351	0.143454	-2.97203	0.00295838	0.0174082	chr3R	22419094	22421068	-	protein_coding	Nop56	up_regulated
FBgn0036514	786.714	-0.426887	0.100057	-4.26644	1.99e-05	0.000246219	chr3L	15580799	15583373	+	protein_coding	CG12301	up_regulated
FBgn0035337	567.841	-0.427445	0.106727	-4.00502	6.2e-05	0.000662668	chr3L	2376483	2377556	-	protein_coding	CG15877	up_regulated
FBgn0025630	419.584	-0.427617	0.128517	-3.32733	0.000876819	0.0062926	chrX	2072412	2074890	+	protein_coding	CG4061	up_regulated
FBgn0000394	1136.74	-0.427625	0.0839978	-5.09091	3.56e-07	6.86e-06	chrX	5690001	5693084	+	protein_coding	cv	up_regulated
FBgn0036565	888.982	-0.427884	0.126946	-3.37059	0.000750081	0.00550128	chr3L	16087626	16090392	-	protein_coding	CG5235	up_regulated
FBgn0086695	266.329	-0.428112	0.136746	-3.1307	0.00174389	0.0111521	chr3R	5372591	5374634	-	protein_coding	hd	up_regulated
FBgn0003076	667.814	-0.428418	0.15697	-2.72929	0.00634712	0.0321664	chr3L	16126017	16128531	-	protein_coding	Pgm	up_regulated
FBgn0027783	1871.32	-0.429167	0.100971	-4.25039	2.13e-05	0.000261513	chr2R	14848620	14852653	-	protein_coding	SMC2	up_regulated
FBgn0033169	831.388	-0.42939	0.114426	-3.75257	0.000175031	0.0016041	chr2R	7440705	7442885	+	protein_coding	CG11123	up_regulated
FBgn0029915	345.063	-0.429556	0.162505	-2.64334	0.00820916	0.0394616	chrX	6851908	6867194	-	protein_coding	CG14434	up_regulated
FBgn0033075	767.892	-0.429888	0.125303	-3.43078	0.000601841	0.00460034	chr2R	6242003	6255266	+	protein_coding	Pld	up_regulated
FBgn0039449	275.348	-0.429992	0.142798	-3.01119	0.00260229	0.0157108	chr3R	26715164	26717389	-	protein_coding	CG6425	up_regulated
FBgn0030672	5174.5	-0.430182	0.0899375	-4.78312	1.73e-06	2.84e-05	chrX	15705805	15710539	-	protein_coding	CG9281	up_regulated
FBgn0030692	1161.95	-0.43026	0.118204	-3.63997	0.000272669	0.00234792	chrX	15786046	15788288	+	protein_coding	mRpS30	up_regulated
FBgn0034299	448.959	-0.430653	0.106246	-4.05335	5.05e-05	0.000552806	chr2R	18093722	18094900	-	protein_coding	CG5757	up_regulated
FBgn0261556	2837.78	-0.430831	0.152783	-2.81989	0.00480408	0.0259537	chr3L	20149613	20198317	-	protein_coding	CG42674	up_regulated
FBgn0010328	3291.32	-0.431318	0.089005	-4.846	1.26e-06	2.14e-05	chr3R	27256594	27264055	-	protein_coding	woc	up_regulated
FBgn0037061	570.645	-0.431406	0.163257	-2.6425	0.00822961	0.0395066	chr3L	21215994	21216839	-	protein_coding	CG12975	up_regulated
FBgn0024329	2919.53	-0.431629	0.0825919	-5.22604	1.73e-07	3.55e-06	chr3R	18733105	18743594	-	protein_coding	Mekk1	up_regulated
FBgn0039881	111.578	-0.431821	0.168792	-2.5583	0.0105185	0.0479523	chr3R	31805467	31806769	+	protein_coding	CG1971	up_regulated
FBgn0036772	1366.92	-0.432408	0.0999161	-4.32771	1.51e-05	0.000192359	chr3L	17909482	17912565	-	protein_coding	CG5290	up_regulated
FBgn0016126	1219.78	-0.432703	0.121653	-3.55685	0.000375325	0.00306715	chr4	445503	453947	+	protein_coding	CaMKI	up_regulated
FBgn0031782	484.112	-0.432835	0.112315	-3.85378	0.00011631	0.00114446	chr2L	6125878	6127775	-	protein_coding	WDR79	up_regulated
FBgn0028734	11307.8	-0.433595	0.0967763	-4.48038	7.45e-06	0.000102209	chr3R	10101419	10110121	-	protein_coding	Fmr1	up_regulated
FBgn0019938	3223.45	-0.433718	0.114835	-3.77689	0.000158796	0.0014846	chr2R	14595610	14601216	-	protein_coding	RpI1	up_regulated
FBgn0038974	354.882	-0.434202	0.124011	-3.50132	0.000462965	0.00366191	chr3R	22466904	22468157	-	protein_coding	CG5377	up_regulated
FBgn0024332	1031.92	-0.434215	0.155859	-2.78595	0.00533713	0.0280948	chrX	5323854	5326738	+	protein_coding	Mcm3	up_regulated
FBgn0263510	2169.73	-0.434404	0.0955071	-4.54839	5.41e-06	7.76e-05	chr2R	10875747	10877296	+	protein_coding	nclb	up_regulated
FBgn0263594	15840.2	-0.435161	0.0870004	-5.00183	5.68e-07	1.05e-05	chr3R	4403075	4407182	+	protein_coding	lost	up_regulated
FBgn0031213	1303.07	-0.435472	0.098923	-4.40213	1.07e-05	0.000141763	chr2L	71756	76211	+	protein_coding	galectin	up_regulated
FBgn0053969	518.029	-0.43615	0.0946603	-4.60753	4.07e-06	6.06e-05	chr3L	20391684	20393553	-	protein_coding	CG33969	up_regulated
FBgn0035158	649.681	-0.436646	0.153992	-2.83552	0.00457512	0.0250075	chr3L	705947	708205	-	protein_coding	CG13895	up_regulated
FBgn0033086	206.152	-0.436712	0.121712	-3.58808	0.000333117	0.00278754	chr2R	6669023	6670076	+	protein_coding	CG9410	up_regulated
FBgn0030801	163.978	-0.436921	0.137047	-3.18811	0.00143208	0.00947569	chrX	16884580	16886612	+	protein_coding	Rcp	up_regulated
FBgn0004584	1789.61	-0.437305	0.113763	-3.84402	0.000121036	0.00118442	chr2L	2969772	2972508	-	protein_coding	Rrp1	up_regulated
FBgn0262598	1063.28	-0.437786	0.124558	-3.5147	0.000440247	0.00350036	chr2L	8316888	8319908	-	protein_coding	mtsh	up_regulated
FBgn0026741	432.682	-0.43798	0.104581	-4.18795	2.81e-05	0.000332366	chr2R	12756433	12757173	+	protein_coding	mRpL18	up_regulated
FBgn0038244	1657.66	-0.438838	0.0899346	-4.87952	1.06e-06	1.83e-05	chr3R	14570471	14575887	-	protein_coding	CG7987	up_regulated
FBgn0034494	2366.88	-0.441254	0.0898324	-4.91197	9.02e-07	1.58e-05	chr2R	20271652	20274499	-	protein_coding	CG10444	up_regulated
FBgn0026418	7795.92	-0.441383	0.090347	-4.88542	1.03e-06	1.78e-05	chr3L	14037018	14043686	+	protein_coding	Hsc70Cb	up_regulated
FBgn0030349	839.684	-0.442056	0.116804	-3.78461	0.000153953	0.00144437	chrX	11877736	11887162	-	protein_coding	CG10353	up_regulated
FBgn0266570	674.819	-0.442558	0.116909	-3.78549	0.000153408	0.00144052	chrX	4319437	4321745	+	protein_coding	CG2982	up_regulated
FBgn0000575	2314.63	-0.442986	0.164753	-2.68879	0.00717117	0.0353465	chr3L	749399	753492	+	protein_coding	emc	up_regulated
FBgn0022069	2050.04	-0.443681	0.0710793	-6.24206	4.32e-10	1.46e-08	chr2L	13363307	13366189	-	protein_coding	Nnp-1	up_regulated
FBgn0034528	881.395	-0.443864	0.085877	-5.1686	2.36e-07	4.7e-06	chr2R	20620913	20623429	-	protein_coding	CG11180	up_regulated
FBgn0032051	1432.17	-0.443978	0.0798534	-5.55992	2.7e-08	6.42e-07	chr2L	8512173	8514868	-	protein_coding	CG13097	up_regulated
FBgn0032515	215.644	-0.444136	0.148252	-2.99583	0.00273702	0.0163762	chr2L	13382651	13385671	+	protein_coding	loqs	up_regulated
FBgn0038390	619.742	-0.445009	0.152831	-2.91178	0.00359376	0.0205803	chr3R	15965445	15968138	+	protein_coding	Rbf2	up_regulated
FBgn0015546	618.047	-0.445443	0.12264	-3.63212	0.000281105	0.00241277	chr2L	14362068	14366840	+	protein_coding	spel1	up_regulated
FBgn0035153	2433.96	-0.44597	0.0914556	-4.87635	1.08e-06	1.86e-05	chr3L	682884	685549	-	protein_coding	ebd1	up_regulated
FBgn0014388	18642.5	-0.446276	0.0912002	-4.89336	9.91e-07	1.73e-05	chr3L	3401152	3424935	-	protein_coding	sty	up_regulated
FBgn0005694	1742.83	-0.447087	0.0848251	-5.27069	1.36e-07	2.86e-06	chr3L	21433421	21438639	+	protein_coding	Aef1	up_regulated
FBgn0003117	3678.23	-0.447155	0.077333	-5.7822	7.37e-09	1.98e-07	chr3R	16026078	16041796	+	protein_coding	pnr	up_regulated
FBgn0035627	276.14	-0.447673	0.111838	-4.00287	6.26e-05	0.000667393	chr3L	5659699	5662247	-	protein_coding	Sse	up_regulated
FBgn0037137	4736.69	-0.447849	0.116554	-3.84243	0.000121823	0.00118886	chr3L	21832773	21836685	+	protein_coding	Nopp140	up_regulated
FBgn0029755	569.631	-0.447862	0.108614	-4.12341	3.73e-05	0.000423918	chrX	5317408	5319071	+	protein_coding	Sas10	up_regulated
FBgn0030854	1519.69	-0.4488	0.0798749	-5.61879	1.92e-08	4.73e-07	chrX	17633690	17636044	-	protein_coding	CG8289	up_regulated
FBgn0035644	411.913	-0.449244	0.136875	-3.28216	0.00103015	0.0071902	chr3L	5895690	5897435	-	protein_coding	DNApol-epsilon58	up_regulated
FBgn0040237	4353.17	-0.449811	0.0974292	-4.6168	3.9e-06	5.82e-05	chr3R	16261354	16264115	-	protein_coding	bor	up_regulated
FBgn0027865	3381.65	-0.450303	0.0991242	-4.54281	5.55e-06	7.91e-05	chr3R	25872899	25881427	-	protein_coding	Tsp96F	up_regulated
FBgn0032698	428.56	-0.450574	0.161199	-2.79514	0.00518769	0.0275251	chr2L	18689527	18690906	+	protein_coding	CG10336	up_regulated
FBgn0037633	366.302	-0.45071	0.134867	-3.3419	0.000832073	0.00600373	chr3R	8803470	8805802	-	protein_coding	CG9839	up_regulated
FBgn0000996	1347.05	-0.450979	0.108999	-4.13747	3.51e-05	0.000402615	chr2R	15376618	15380988	-	protein_coding	dup	up_regulated
FBgn0261439	2462.49	-0.451007	0.143304	-3.1472	0.00164839	0.0106562	chr2R	19391862	19395971	-	protein_coding	SdhA	up_regulated
FBgn0030739	330.151	-0.451106	0.126482	-3.56657	0.000361682	0.00298451	chrX	16313708	16317750	+	protein_coding	CG13957	up_regulated
FBgn0026702	679.671	-0.452277	0.118539	-3.81542	0.000135952	0.00130061	chrX	5622647	5625493	+	protein_coding	l(1)G0045	up_regulated
FBgn0010531	305.804	-0.452479	0.123704	-3.65776	0.000254427	0.00221402	chr2R	10121485	10122574	-	protein_coding	Ccs	up_regulated
FBgn0031048	713.118	-0.453159	0.149123	-3.03882	0.00237505	0.0145944	chrX	19641190	19642869	-	protein_coding	CG12237	up_regulated
FBgn0031117	235.472	-0.453561	0.172869	-2.62373	0.00869731	0.0412514	chrX	20467454	20469796	+	protein_coding	GstT3	up_regulated
FBgn0011704	2796.19	-0.453829	0.114809	-3.9529	7.72e-05	0.000801043	chr2R	11983144	11985393	-	protein_coding	RnrS	up_regulated
FBgn0005648	2304.93	-0.454369	0.0838166	-5.42099	5.93e-08	1.34e-06	chr2R	8131430	8134374	+	protein_coding	Pabp2	up_regulated
FBgn0037750	232.599	-0.454434	0.163338	-2.78216	0.00539983	0.0283411	chr3R	9771794	9774419	-	protein_coding	Whamy	up_regulated
FBgn0026374	342.948	-0.454651	0.164289	-2.76739	0.00565064	0.0293833	chrX	15788896	15793632	+	protein_coding	Rhp	up_regulated
FBgn0003495	9191.77	-0.455575	0.137634	-3.31005	0.000932778	0.00660548	chr3R	27064989	27070070	-	protein_coding	spz	up_regulated
FBgn0039783	1794.38	-0.4557	0.109482	-4.16235	3.15e-05	0.000367874	chr3R	30510082	30512214	-	protein_coding	PH4alphaNE2	up_regulated
FBgn0033196	2313.33	-0.455926	0.122283	-3.72844	0.000192669	0.00173499	chr2R	7595264	7620711	-	protein_coding	CG1358	up_regulated
FBgn0033265	666.133	-0.456133	0.113259	-4.02735	5.64e-05	0.000608885	chr2R	8124980	8127242	-	protein_coding	coil	up_regulated
FBgn0032168	336.767	-0.456283	0.119292	-3.82492	0.000130817	0.00126165	chr2L	9952071	9954181	-	protein_coding	CG13126	up_regulated
FBgn0038678	431.681	-0.456379	0.157536	-2.89698	0.00376768	0.0213475	chr3R	19094393	19094905	-	protein_coding	mRpL55	up_regulated
FBgn0031068	304.068	-0.456526	0.152858	-2.9866	0.00282102	0.0167754	chrX	19748313	19750167	+	protein_coding	Alr	up_regulated
FBgn0029594	823.471	-0.457055	0.156966	-2.91181	0.00359338	0.0205803	chrX	1880281	1881432	+	protein_coding	CG14806	up_regulated
FBgn0025739	888.372	-0.457079	0.0873764	-5.23115	1.68e-07	3.47e-06	chrX	4636317	4639112	+	protein_coding	pon	up_regulated
FBgn0030871	303.127	-0.457575	0.134772	-3.39517	0.000685862	0.00512168	chrX	17843342	17844704	-	protein_coding	CG8142	up_regulated
FBgn0085242	161.663	-0.45817	0.177715	-2.57812	0.00993408	0.0458515	chr2R	23967123	23967745	-	protein_coding	CG34213	up_regulated
FBgn0004106	617.653	-0.458461	0.166716	-2.74995	0.00596048	0.0307248	chr2L	10384738	10386262	-	protein_coding	Cdk1	up_regulated
FBgn0030803	478.133	-0.458757	0.134972	-3.39891	0.000676549	0.00506275	chrX	16886817	16888729	+	protein_coding	CG4880	up_regulated
FBgn0027086	8533.57	-0.45891	0.103053	-4.45314	8.46e-06	0.00011505	chr3L	22288664	22292810	+	protein_coding	Aats-ile	up_regulated
FBgn0026199	3598.86	-0.459152	0.120758	-3.80226	0.000143384	0.00136056	chr4	690685	696055	-	protein_coding	myo	up_regulated
FBgn0000140	1667.08	-0.459226	0.166856	-2.75222	0.00591924	0.0305422	chr3R	24753848	24760513	+	protein_coding	asp	up_regulated
FBgn0037852	887.6	-0.459299	0.15933	-2.8827	0.00394282	0.022152	chr3R	10879571	10882188	-	protein_coding	Tpc1	up_regulated
FBgn0051614	202.761	-0.459462	0.143767	-3.19588	0.00139406	0.00926428	chr2L	21542863	21543688	+	pseudogene	His-Psi:CR31614	up_regulated
FBgn0022029	1802.62	-0.460491	0.094115	-4.89286	9.94e-07	1.73e-05	chr2R	17420406	17425679	+	protein_coding	l(2)k01209	up_regulated
FBgn0266268	1414.84	-0.461174	0.0889581	-5.18417	2.17e-07	4.35e-06	chr3R	31810459	31812296	-	protein_coding	FeCH	up_regulated
FBgn0065035	356.934	-0.461681	0.134875	-3.42302	0.000619285	0.00470674	chrX	15858133	15859379	-	protein_coding	AlkB	up_regulated
FBgn0035918	281.798	-0.462345	0.121515	-3.80484	0.000141898	0.00134935	chr3L	8631508	8634069	-	protein_coding	Cdc6	up_regulated
FBgn0029714	256.141	-0.462366	0.154077	-3.00089	0.00269195	0.0161698	chrX	4551972	4553006	+	protein_coding	CG3527	up_regulated
FBgn0040372	1141.6	-0.462727	0.112352	-4.11854	3.81e-05	0.000430236	chrX	245977	254650	+	protein_coding	G9a	up_regulated
FBgn0266377	2489.7	-0.462992	0.100237	-4.61896	3.86e-06	5.77e-05	chr2R	23657566	23680844	+	protein_coding	Pde8	up_regulated
FBgn0000163	1323.54	-0.463436	0.10838	-4.27602	1.9e-05	0.000237792	chrX	17160005	17200705	+	protein_coding	baz	up_regulated
FBgn0002022	2682.96	-0.463535	0.136825	-3.38779	0.000704584	0.00524051	chr2L	19041861	19043614	+	protein_coding	Catsup	up_regulated
FBgn0030851	316.87	-0.463565	0.121282	-3.82222	0.000132254	0.00127321	chrX	17628163	17629492	-	protein_coding	CG8326	up_regulated
FBgn0037533	5717.25	-0.463661	0.0736651	-6.29417	3.09e-10	1.07e-08	chr3R	7974408	7978428	-	protein_coding	CD98hc	up_regulated
FBgn0030943	652.451	-0.464627	0.169804	-2.73625	0.0062144	0.0316526	chrX	18648181	18649489	+	protein_coding	CG6540	up_regulated
FBgn0000615	461.612	-0.464742	0.100416	-4.62815	3.69e-06	5.55e-05	chr2R	20667426	20671083	-	protein_coding	exu	up_regulated
FBgn0003401	695.405	-0.464789	0.101655	-4.57222	4.83e-06	7.03e-05	chr2R	23841460	23843286	-	protein_coding	shu	up_regulated
FBgn0028952	122.918	-0.46502	0.162818	-2.85607	0.0042892	0.0238224	chr2L	2045493	2048054	+	protein_coding	Kebab	up_regulated
FBgn0265149	150.459	-0.465479	0.178372	-2.6096	0.00906487	0.0426165	chr2L	248908	249812	+	lincRNA	CR44218	up_regulated
FBgn0004611	404.28	-0.466377	0.147568	-3.16042	0.0015754	0.0102526	chr2L	305934	355566	+	protein_coding	Plc21C	up_regulated
FBgn0030092	166.915	-0.466642	0.181666	-2.56869	0.0102084	0.0468588	chrX	9148079	9149071	-	protein_coding	fh	up_regulated
FBgn0038306	604.09	-0.467711	0.108851	-4.29678	1.73e-05	0.000218894	chr3R	15227604	15229408	-	protein_coding	Art3	up_regulated
FBgn0014342	282.591	-0.468221	0.148448	-3.15411	0.00160986	0.010445	chr3R	5548114	5551168	-	protein_coding	mia	up_regulated
FBgn0037092	287.883	-0.468448	0.131646	-3.55839	0.000373139	0.00305779	chr3L	21507851	21512749	+	protein_coding	M6	up_regulated
FBgn0023540	479.203	-0.468629	0.0999176	-4.69016	2.73e-06	4.26e-05	chrX	2162195	2172281	+	protein_coding	CG3630	up_regulated
FBgn0002873	2862.78	-0.468808	0.144514	-3.24404	0.00117848	0.0079805	chrX	14247731	14258595	+	protein_coding	mud	up_regulated
FBgn0032195	235.424	-0.469115	0.176814	-2.65316	0.00797424	0.0385578	chr2L	10222656	10224447	+	protein_coding	CG4908	up_regulated
FBgn0001233	66928.3	-0.46927	0.117273	-4.00152	6.29e-05	0.000670521	chr3L	3192968	3197059	+	protein_coding	Hsp83	up_regulated
FBgn0263768	286.253	-0.469582	0.1214	-3.86805	0.000109708	0.00108852	chr3R	7092346	7093707	-	lincRNA	CR43685	up_regulated
FBgn0028997	208.537	-0.470627	0.15307	-3.0746	0.00210788	0.0131801	chr3R	9679938	9681502	+	protein_coding	nmdyn-D7	up_regulated
FBgn0010222	1545.72	-0.471153	0.149302	-3.1557	0.00160114	0.0103948	chr3R	9042507	9050555	-	protein_coding	Nmdmc	up_regulated
FBgn0034537	370.936	-0.471155	0.17836	-2.64159	0.00825177	0.0395774	chr2R	20644035	20645865	+	protein_coding	DMAP1	up_regulated
FBgn0039411	204.251	-0.472147	0.171916	-2.74639	0.00602549	0.0309708	chr3R	26076591	26098711	-	protein_coding	dys	up_regulated
FBgn0030480	294.089	-0.47215	0.142476	-3.31389	0.000920076	0.00654154	chrX	13385209	13385893	+	protein_coding	Tim9a	up_regulated
FBgn0026085	357.512	-0.472257	0.16723	-2.82399	0.00474303	0.0256758	chrX	4113700	4114929	+	protein_coding	dgt4	up_regulated
FBgn0030054	1938.38	-0.472353	0.117791	-4.01009	6.07e-05	0.000650578	chrX	8602136	8606304	-	protein_coding	Caf1-180	up_regulated
FBgn0013765	2653.22	-0.472685	0.144781	-3.26483	0.00109532	0.00753189	chr2R	13439313	13450475	-	protein_coding	cnn	up_regulated
FBgn0021800	92.1175	-0.472787	0.175289	-2.69718	0.00699296	0.034676	chr2L	3803544	3810671	+	protein_coding	Reph	up_regulated
FBgn0038608	488.631	-0.473523	0.128115	-3.69608	0.00021895	0.00193844	chr3R	18364243	18366162	-	protein_coding	WRNexo	up_regulated
FBgn0003189	1607.85	-0.473596	0.0933127	-5.07536	3.87e-07	7.39e-06	chrX	16655358	16668712	+	protein_coding	r	up_regulated
FBgn0037746	915.488	-0.473609	0.116493	-4.06555	4.79e-05	0.000526828	chr3R	9763649	9766135	+	protein_coding	CG8478	up_regulated
FBgn0087008	3224.82	-0.474319	0.108764	-4.36101	1.29e-05	0.000168506	chrX	19626547	19638369	-	protein_coding	e(y)3	up_regulated
FBgn0036035	846.212	-0.475394	0.119685	-3.97204	7.13e-05	0.000748029	chr3L	9717785	9719144	-	protein_coding	CG18178	up_regulated
FBgn0030061	1155.06	-0.475904	0.09588	-4.96354	6.92e-07	1.25e-05	chrX	8714935	8717065	+	protein_coding	CG1785	up_regulated
FBgn0011606	1385.8	-0.475919	0.146166	-3.25601	0.00112989	0.00772983	chrX	2599157	2604052	-	protein_coding	Klp3A	up_regulated
FBgn0032513	1110.51	-0.476124	0.107054	-4.4475	8.69e-06	0.000117814	chr2L	13374018	13376404	+	protein_coding	CG6565	up_regulated
FBgn0005596	1403	-0.476826	0.125117	-3.81103	0.000138389	0.00132156	chr3R	29118329	29122879	-	protein_coding	yem	up_regulated
FBgn0032408	1126.45	-0.476969	0.108315	-4.40355	1.06e-05	0.000141128	chr2L	12095175	12096511	-	protein_coding	CG6712	up_regulated
FBgn0030745	519.017	-0.477438	0.148827	-3.208	0.00133662	0.00892135	chrX	16385277	16388702	+	protein_coding	CG4239	up_regulated
FBgn0036271	526.386	-0.477962	0.155477	-3.07416	0.00211098	0.013184	chr3L	12269451	12271345	-	protein_coding	Pbgs	up_regulated
FBgn0030629	240.996	-0.478697	0.147915	-3.2363	0.00121091	0.00817425	chrX	15340372	15342117	-	protein_coding	CG9123	up_regulated
FBgn0051450	345.812	-0.478913	0.140159	-3.41693	0.000633323	0.00479298	chr3R	8561916	8562593	-	protein_coding	mRpS18A	up_regulated
FBgn0002466	3970.71	-0.479543	0.139861	-3.42872	0.000606446	0.00462231	chr3L	12507997	12514815	-	protein_coding	sti	up_regulated
FBgn0046706	940.149	-0.480209	0.16094	-2.98378	0.00284707	0.0168833	chr2R	4014110	4049342	+	protein_coding	Haspin	up_regulated
FBgn0263755	407.598	-0.481715	0.101386	-4.75132	2.02e-06	3.25e-05	chr3R	15259863	15263458	-	protein_coding	Su(var)3-9	up_regulated
FBgn0031851	633.67	-0.482378	0.0974857	-4.94819	7.49e-07	1.34e-05	chr2L	6717624	6719389	+	protein_coding	Aatf	up_regulated
FBgn0034447	1089.84	-0.482381	0.150296	-3.20953	0.0013295	0.00887943	chr2R	19452503	19455527	+	protein_coding	CG7744	up_regulated
FBgn0032925	1195.08	-0.482758	0.0889852	-5.42515	5.79e-08	1.31e-06	chr2L	21163640	21166090	+	protein_coding	CG9246	up_regulated
FBgn0266083	1762.81	-0.483777	0.0983352	-4.91967	8.67e-07	1.53e-05	chr2R	24186702	24195290	+	protein_coding	ocm	up_regulated
FBgn0031094	298.004	-0.483808	0.157769	-3.06655	0.00216543	0.0134926	chrX	20170221	20171526	+	protein_coding	CG9578	up_regulated
FBgn0034535	110.644	-0.484147	0.183452	-2.6391	0.00831265	0.0397801	chr2R	20641741	20642558	+	protein_coding	CG11110	up_regulated
FBgn0002567	139.9	-0.484541	0.168306	-2.87893	0.00399027	0.022395	chr2R	9177863	9186342	-	protein_coding	ltd	up_regulated
FBgn0039627	281.725	-0.485459	0.147073	-3.30079	0.000964117	0.00681837	chr3R	29049492	29050721	+	protein_coding	CG11837	up_regulated
FBgn0015245	8581.62	-0.485514	0.139549	-3.47917	0.000502979	0.00393472	chrX	11108481	11112308	+	protein_coding	Hsp60	up_regulated
FBgn0013269	5811.98	-0.487088	0.158084	-3.0812	0.00206171	0.0129368	chr3R	15331583	15333133	-	protein_coding	FK506-bp1	up_regulated
FBgn0038952	140.378	-0.487292	0.187045	-2.60522	0.00918162	0.0431084	chr3R	22372834	22375579	+	protein_coding	CG7069	up_regulated
FBgn0030170	369.691	-0.488044	0.144756	-3.37149	0.000747636	0.00549844	chrX	10010480	10014279	+	protein_coding	CG2990	up_regulated
FBgn0266399	109.967	-0.488158	0.176106	-2.77195	0.00557218	0.0290318	chr3R	26006501	26007073	-	lincRNA	CR45039	up_regulated
FBgn0030177	618.536	-0.488368	0.105934	-4.6101	4.02e-06	6e-05	chrX	10083153	10085050	+	protein_coding	CG2972	up_regulated
FBgn0031736	785.938	-0.488493	0.0884621	-5.52206	3.35e-08	7.82e-07	chr2L	5724655	5762420	+	protein_coding	CG11030	up_regulated
FBgn0004432	9164.01	-0.490583	0.123845	-3.96127	7.46e-05	0.000776491	chrX	16317672	16320370	-	protein_coding	Cyp1	up_regulated
FBgn0033375	334.567	-0.490801	0.15862	-3.09419	0.0019735	0.0124859	chr2R	9096930	9098525	-	protein_coding	CG8078	up_regulated
FBgn0014340	1591.73	-0.491058	0.0888484	-5.52693	3.26e-08	7.64e-07	chrX	5873839	5876853	-	protein_coding	mof	up_regulated
FBgn0051125	146.021	-0.491406	0.158062	-3.10896	0.0018775	0.011921	chr3R	24653370	24654820	-	protein_coding	CG31125	up_regulated
FBgn0037902	299.239	-0.491588	0.185184	-2.6546	0.00794029	0.038411	chr3R	11435849	11437523	+	protein_coding	CG5281	up_regulated
FBgn0035025	602.079	-0.492029	0.112648	-4.36785	1.25e-05	0.000163718	chr2R	24565553	24568082	+	protein_coding	uri	up_regulated
FBgn0015553	475.231	-0.492345	0.122073	-4.03321	5.5e-05	0.000596302	chr2L	18679630	18682075	-	protein_coding	tos	up_regulated
FBgn0027081	6518.71	-0.494454	0.113883	-4.34176	1.41e-05	0.000181977	chr2L	12103750	12107170	+	protein_coding	Aats-thr	up_regulated
FBgn0031878	1979.97	-0.494881	0.120502	-4.10683	4.01e-05	0.00044978	chr2L	6961515	6964074	-	protein_coding	sip2	up_regulated
FBgn0086757	683.452	-0.496138	0.10617	-4.67306	2.97e-06	4.58e-05	chr2R	13450585	13453393	+	protein_coding	cbs	up_regulated
FBgn0019952	1869.5	-0.49659	0.184354	-2.69367	0.00706693	0.0349473	chr3R	24276259	24278792	+	protein_coding	Orct	up_regulated
FBgn0085434	514.265	-0.497447	0.128548	-3.86973	0.000108956	0.00108207	chr2R	24891613	24921677	+	protein_coding	NaCP60E	up_regulated
FBgn0035761	249.832	-0.497573	0.145666	-3.41584	0.000635849	0.00480529	chr3L	7321098	7323411	-	protein_coding	RhoGEF4	up_regulated
FBgn0267624	359.649	-0.498326	0.189759	-2.6261	0.00863693	0.0409946	chr3L	22348167	22407547	-	lincRNA	CR45962	up_regulated
FBgn0029976	1535.06	-0.498567	0.107251	-4.6486	3.34e-06	5.1e-05	chrX	7912088	7918444	+	protein_coding	snz	up_regulated
FBgn0039128	278.85	-0.498747	0.156702	-3.18277	0.00145874	0.00961956	chr3R	23931638	23932728	+	protein_coding	CG13599	up_regulated
FBgn0001316	6282.94	-0.499029	0.137694	-3.6242	0.000289856	0.00247199	chr3L	434082	540614	-	protein_coding	klar	up_regulated
FBgn0034259	2652.53	-0.499443	0.17454	-2.86148	0.00421663	0.0234804	chr2R	17671308	17672640	-	protein_coding	P32	up_regulated
FBgn0037364	514.498	-0.49984	0.116956	-4.27373	1.92e-05	0.000239694	chr3R	5680053	5685434	-	protein_coding	Rab23	up_regulated
FBgn0020255	10278.7	-0.499972	0.0671029	-7.45082	9.28e-14	4.86e-12	chrX	11144851	11148716	-	protein_coding	Ran	up_regulated
FBgn0263967	265.533	-0.500196	0.152309	-3.2841	0.0010231	0.00715967	chr2R	7492363	7493497	+	lincRNA	CR43723	up_regulated
FBgn0035838	209.526	-0.501444	0.148443	-3.37802	0.000730091	0.00539168	chr3L	8121826	8123615	+	protein_coding	ldbr	up_regulated
FBgn0031119	429.259	-0.502646	0.105534	-4.7629	1.91e-06	3.09e-05	chrX	20511543	20515828	+	protein_coding	CG1812	up_regulated
FBgn0013272	13393.9	-0.502883	0.117839	-4.26754	1.98e-05	0.000245577	chr2R	22317661	22329416	+	protein_coding	Gp150	up_regulated
FBgn0261565	1018.48	-0.503937	0.0963969	-5.22773	1.72e-07	3.53e-06	chr3L	16865294	16922487	+	protein_coding	Lmpt	up_regulated
FBgn0050089	3510.99	-0.504484	0.114166	-4.41885	9.92e-06	0.000132544	chr2R	15727380	15762044	+	protein_coding	CG30089	up_regulated
FBgn0003435	155.185	-0.505665	0.145002	-3.4873	0.000487933	0.00383951	chr2R	19517863	19631508	-	protein_coding	sm	up_regulated
FBgn0037046	135.393	-0.50664	0.167733	-3.02051	0.00252346	0.0153214	chr3L	21033553	21034203	-	protein_coding	CG10581	up_regulated
FBgn0026573	1403.06	-0.507003	0.148039	-3.42479	0.000615266	0.00467953	chr2R	11970685	11977721	+	protein_coding	ADD1	up_regulated
FBgn0010314	1082.65	-0.507793	0.115144	-4.41007	1.03e-05	0.000137348	chr2L	9330762	9331981	+	protein_coding	Cks30A	up_regulated
FBgn0259227	769.705	-0.508101	0.119005	-4.26958	1.96e-05	0.000243915	chr3R	11656148	11673974	+	protein_coding	CG42327	up_regulated
FBgn0037021	895.237	-0.508648	0.106098	-4.79414	1.63e-06	2.7e-05	chr3L	20780349	20786197	-	protein_coding	CG11399	up_regulated
FBgn0039829	188.207	-0.510454	0.136312	-3.74476	0.000180568	0.00164873	chr3R	31214775	31215942	-	protein_coding	CG15561	up_regulated
FBgn0010100	5431.15	-0.510937	0.147147	-3.47229	0.000516033	0.00401919	chr2L	21168569	21173185	+	protein_coding	Acon	up_regulated
FBgn0027259	199.781	-0.511635	0.175603	-2.91359	0.00357298	0.0204943	chrX	11571382	11572442	-	protein_coding	Kmn1	up_regulated
FBgn0263133	454.621	-0.511923	0.139869	-3.66002	0.000252195	0.00219817	chr2L	7220368	7223081	-	protein_coding	ico	up_regulated
FBgn0032006	13167.7	-0.512492	0.0800219	-6.4044	1.51e-10	5.56e-09	chr2L	8220979	8239878	-	protein_coding	Pvr	up_regulated
FBgn0039897	646.751	-0.513658	0.126851	-4.04932	5.14e-05	0.00056069	chr4	230729	245903	+	protein_coding	CG1674	up_regulated
FBgn0034793	552.543	-0.513926	0.196883	-2.61032	0.00904575	0.0425453	chr2R	22886397	22887578	+	protein_coding	asrij	up_regulated
FBgn0052112	121.288	-0.515066	0.152287	-3.38221	0.000719044	0.00532813	chr3L	12741717	12745154	+	protein_coding	CG32112	up_regulated
FBgn0266569	205.87	-0.515422	0.192764	-2.67386	0.00749845	0.0366721	chrX	1046223	1047009	+	protein_coding	CG42259	up_regulated
FBgn0032929	682.059	-0.516763	0.130996	-3.94489	7.98e-05	0.000823494	chr2L	21179932	21182812	+	protein_coding	Mcm10	up_regulated
FBgn0085459	176.53	-0.51978	0.15481	-3.35753	0.000786436	0.0057286	chr2R	7943441	7944475	+	protein_coding	CG34430	up_regulated
FBgn0002973	324.977	-0.519949	0.134728	-3.85925	0.000113734	0.00112222	chr2L	9437468	9464184	+	protein_coding	numb	up_regulated
FBgn0030968	69.3235	-0.522608	0.196714	-2.65669	0.00789119	0.0382601	chrX	18855872	18857757	-	protein_coding	CG7322	up_regulated
FBgn0052582	169.255	-0.523539	0.185314	-2.82515	0.00472586	0.0256348	chrX	15835600	15836923	+	lincRNA	CR32582	up_regulated
FBgn0032130	592.962	-0.524027	0.127204	-4.11958	3.8e-05	0.000428762	chr2L	9568889	9573572	+	protein_coding	CG3838	up_regulated
FBgn0032154	420.204	-0.524701	0.120627	-4.34977	1.36e-05	0.000176097	chr2L	9891254	9893446	-	protein_coding	mtDNA-helicase	up_regulated
FBgn0000150	7184.07	-0.524821	0.192474	-2.72671	0.00639701	0.0323361	chr3R	31745171	31746077	-	protein_coding	awd	up_regulated
FBgn0030793	342.445	-0.526682	0.145594	-3.61747	0.000297497	0.00252707	chrX	16801928	16803344	-	protein_coding	CG9125	up_regulated
FBgn0030241	1370.79	-0.527242	0.121984	-4.32222	1.54e-05	0.000196735	chrX	10852445	10854869	-	protein_coding	feo	up_regulated
FBgn0010501	348.702	-0.528031	0.102642	-5.1444	2.68e-07	5.31e-06	chr2R	23551312	23553547	+	protein_coding	Dcp-1	up_regulated
FBgn0035159	253.887	-0.52813	0.161186	-3.27652	0.00105096	0.00730205	chr3L	710819	711850	-	protein_coding	CG13896	up_regulated
FBgn0037788	2063.7	-0.528403	0.0982763	-5.37671	7.59e-08	1.67e-06	chr3R	10112236	10120081	+	protein_coding	CG3940	up_regulated
FBgn0039538	246.073	-0.528821	0.150139	-3.5222	0.000427974	0.00342059	chr3R	27679290	27680336	+	protein_coding	CG12883	up_regulated
FBgn0053170	264.26	-0.529095	0.189271	-2.79543	0.00518303	0.0275205	chr3L	22864599	22867535	+	protein_coding	CG33170	up_regulated
FBgn0037882	336.608	-0.529349	0.157111	-3.36927	0.000753677	0.00552008	chr3R	11230616	11231879	-	protein_coding	CG17187	up_regulated
FBgn0034938	391.813	-0.529522	0.148492	-3.566	0.000362475	0.00298874	chr2R	23952512	23954048	-	protein_coding	CG3803	up_regulated
FBgn0038349	1438.36	-0.530197	0.110322	-4.80589	1.54e-06	2.56e-05	chr3R	15542747	15547736	-	protein_coding	AOX3	up_regulated
FBgn0036301	595.953	-0.530449	0.112307	-4.72322	2.32e-06	3.69e-05	chr3L	12535425	12537315	-	protein_coding	CG4069	up_regulated
FBgn0003062	1672.53	-0.531166	0.113989	-4.65981	3.16e-06	4.86e-05	chr2R	23072908	23074725	-	protein_coding	Fib	up_regulated
FBgn0037742	263.057	-0.531634	0.131324	-4.04827	5.16e-05	0.000562061	chr3R	9754734	9756510	-	protein_coding	Rpt3R	up_regulated
FBgn0038425	166.578	-0.531751	0.17878	-2.97433	0.00293632	0.017311	chr3R	16434898	16436066	+	protein_coding	CG14881	up_regulated
FBgn0015926	284.966	-0.532582	0.189417	-2.8117	0.00492811	0.0265032	chrX	15328341	15331002	+	protein_coding	dah	up_regulated
FBgn0034570	1944.61	-0.532808	0.125933	-4.23088	2.33e-05	0.000282023	chr2R	20996219	21007740	+	protein_coding	CG10543	up_regulated
FBgn0024183	5949.32	-0.533066	0.0620746	-8.58751	8.89e-18	7.14e-16	chr2L	15062930	15070316	-	protein_coding	vig	up_regulated
FBgn0015270	250.001	-0.533418	0.186947	-2.85332	0.00432653	0.0239821	chr3R	13964884	13967075	+	protein_coding	Orc2	up_regulated
FBgn0052554	82.9929	-0.533735	0.196558	-2.7154	0.00661955	0.0332565	chrX	17851868	17852685	-	protein_coding	CG32554	up_regulated
FBgn0037028	513.906	-0.534192	0.0995546	-5.36582	8.06e-08	1.78e-06	chr3L	20813352	20816075	-	protein_coding	CG3618	up_regulated
FBgn0026196	2350.74	-0.535345	0.135888	-3.93959	8.16e-05	0.000840265	chr2L	6916752	6918743	-	protein_coding	nop5	up_regulated
FBgn0025640	769.418	-0.535384	0.158547	-3.37682	0.000733294	0.00540741	chrX	623467	624765	+	protein_coding	CG13369	up_regulated
FBgn0030026	181.712	-0.535818	0.150956	-3.5495	0.000385964	0.003138	chrX	8241500	8244016	-	protein_coding	sni	up_regulated
FBgn0030323	183.832	-0.536052	0.15683	-3.41804	0.000630748	0.00477739	chrX	11677343	11678589	-	protein_coding	CG2371	up_regulated
FBgn0042083	1150.05	-0.536147	0.10764	-4.98092	6.33e-07	1.15e-05	chr2R	6746380	6748954	+	protein_coding	CG3267	up_regulated
FBgn0033994	329.17	-0.53628	0.170598	-3.14354	0.00166918	0.0107646	chr2R	15147859	15149709	+	protein_coding	CG7544	up_regulated
FBgn0030067	1181.44	-0.536576	0.0967914	-5.54363	2.96e-08	6.99e-07	chrX	8901698	8903761	+	protein_coding	Rbm13	up_regulated
FBgn0004198	3089.32	-0.537491	0.125228	-4.29209	1.77e-05	0.000222782	chrX	7609147	7678859	+	protein_coding	ct	up_regulated
FBgn0041147	270.118	-0.537789	0.14073	-3.82143	0.000132679	0.001275	chr3L	3905343	3907813	+	protein_coding	ida	up_regulated
FBgn0086200	185.849	-0.539196	0.148071	-3.64147	0.000271087	0.00233804	chr2L	18665131	18667548	+	pseudogene	CR42490	up_regulated
FBgn0031040	262.593	-0.540645	0.209986	-2.57467	0.0100334	0.0461945	chrX	19616195	19616825	+	protein_coding	CG14210	up_regulated
FBgn0029095	1982.48	-0.540993	0.154895	-3.49265	0.00047826	0.00376894	chr2L	861848	868354	-	protein_coding	aru	up_regulated
FBgn0037149	288.129	-0.541554	0.1517	-3.56989	0.000357134	0.0029561	chr3L	22065906	22067216	+	protein_coding	CG14561	up_regulated
FBgn0063494	2598.9	-0.541602	0.115676	-4.68208	2.84e-06	4.42e-05	chr2R	18406010	18406761	+	protein_coding	GstE6	up_regulated
FBgn0035099	446.348	-0.542065	0.147155	-3.68363	0.000229933	0.00202227	chr3L	146432	149056	+	protein_coding	CG6845	up_regulated
FBgn0037634	273.695	-0.542161	0.11898	-4.55674	5.2e-06	7.49e-05	chr3R	8806321	8807581	+	protein_coding	hng2	up_regulated
FBgn0037549	3359.26	-0.54303	0.0794712	-6.83304	8.31e-12	3.64e-10	chr3R	8122724	8125273	+	protein_coding	CG7878	up_regulated
FBgn0085224	243.311	-0.543502	0.128615	-4.22581	2.38e-05	0.000287328	chr2R	17733237	17734483	+	protein_coding	CG34195	up_regulated
FBgn0260431	102.759	-0.543619	0.156276	-3.47859	0.000504061	0.00394031	chr3L	9433685	9435399	-	protein_coding	CG42526	up_regulated
FBgn0045800	841.994	-0.543848	0.141562	-3.84176	0.000122153	0.00118991	chr2R	17699096	17703344	+	lincRNA	Uhg1	up_regulated
FBgn0030864	1137.23	-0.544142	0.110071	-4.94355	7.67e-07	1.37e-05	chrX	17707400	17709653	-	protein_coding	CG8173	up_regulated
FBgn0033548	408.188	-0.54503	0.142622	-3.8215	0.00013264	0.001275	chr2R	10810555	10810936	-	protein_coding	CG7637	up_regulated
FBgn0030039	139.665	-0.545268	0.170035	-3.2068	0.00134218	0.00894731	chrX	8441246	8442348	-	protein_coding	CG12123	up_regulated
FBgn0031091	742.789	-0.545398	0.145309	-3.75336	0.000174483	0.00160183	chrX	20160354	20165830	-	protein_coding	Phf7	up_regulated
FBgn0263396	27711.5	-0.546152	0.0814911	-6.70199	2.06e-11	8.52e-10	chr3R	13634861	13646304	-	protein_coding	sqd	up_regulated
FBgn0022709	90.7498	-0.547372	0.207569	-2.63706	0.00836284	0.0399487	chr3L	12200321	12204082	-	protein_coding	Adk1	up_regulated
FBgn0262970	229.123	-0.548733	0.136799	-4.01123	6.04e-05	0.000649364	chr2R	4780310	4783646	-	pseudogene	CR43281	up_regulated
FBgn0037646	80.2128	-0.548911	0.179145	-3.06407	0.00218351	0.0135894	chr3R	8980859	8982793	+	protein_coding	CAHbeta	up_regulated
FBgn0261266	342.973	-0.549038	0.147946	-3.71108	0.000206378	0.0018424	chr2L	11988734	11989882	-	protein_coding	zuc	up_regulated
FBgn0031850	1548.15	-0.549138	0.134112	-4.09463	4.23e-05	0.000469216	chr2L	6686790	6709086	-	protein_coding	Tsp	up_regulated
FBgn0024364	741.875	-0.550978	0.0956868	-5.75814	8.5e-09	2.24e-07	chrX	1354013	1356473	+	protein_coding	CG11417	up_regulated
FBgn0038047	187.002	-0.55137	0.153472	-3.59263	0.000327359	0.00274581	chr3R	12429559	12431235	+	protein_coding	CG5245	up_regulated
FBgn0031214	79.7312	-0.551524	0.212294	-2.59792	0.00937905	0.0437471	chr2L	76347	77783	+	protein_coding	CG11374	up_regulated
FBgn0030242	333.385	-0.552147	0.122141	-4.52056	6.17e-06	8.68e-05	chrX	10854999	10857413	-	protein_coding	sofe	up_regulated
FBgn0033354	871.769	-0.552188	0.0950493	-5.80949	6.27e-09	1.7e-07	chr2R	8934575	8939789	-	protein_coding	FANCI	up_regulated
FBgn0003751	64.868	-0.552288	0.206907	-2.66926	0.00760195	0.0371272	chr2L	10271442	10272324	-	protein_coding	trk	up_regulated
FBgn0028325	2436	-0.552636	0.112115	-4.92918	8.26e-07	1.46e-05	chrX	4702283	4705265	+	protein_coding	l(1)G0334	up_regulated
FBgn0263102	5048.25	-0.552669	0.0935783	-5.90595	3.51e-09	9.89e-08	chr2R	10557887	10617280	+	protein_coding	psq	up_regulated
FBgn0035907	202.455	-0.552726	0.164568	-3.35865	0.00078325	0.00570929	chr3L	8523741	8524866	-	protein_coding	GstO1	up_regulated
FBgn0036018	603.137	-0.553637	0.125917	-4.39684	1.1e-05	0.000145085	chr3L	9624236	9627321	+	protein_coding	CG3335	up_regulated
FBgn0036838	672.108	-0.553654	0.118962	-4.65405	3.25e-06	4.98e-05	chr3L	18997874	19000608	-	protein_coding	CG3808	up_regulated
FBgn0015778	8508.43	-0.5541	0.0693846	-7.98592	1.39e-15	8.98e-14	chr3R	13647003	13654527	+	protein_coding	rin	up_regulated
FBgn0000404	3388.82	-0.555149	0.123303	-4.5023	6.72e-06	9.37e-05	chr3L	11826718	11833578	-	protein_coding	CycA	up_regulated
FBgn0051344	444.582	-0.555356	0.166316	-3.33917	0.000840297	0.0060549	chr3R	15223377	15225329	-	protein_coding	CG31344	up_regulated
FBgn0031844	90.3381	-0.555627	0.205542	-2.70323	0.00686684	0.0341934	chr2L	6662060	6663612	-	protein_coding	CG13771	up_regulated
FBgn0263855	2043.44	-0.555781	0.12798	-4.34273	1.41e-05	0.000181392	chr2R	5969098	5974385	-	protein_coding	BubR1	up_regulated
FBgn0039788	370.593	-0.556419	0.157882	-3.52427	0.000424646	0.00339908	chr3R	30582197	30583697	-	protein_coding	Rpt6R	up_regulated
FBgn0038601	664.7	-0.556738	0.131473	-4.23463	2.29e-05	0.000277991	chr3R	18300194	18301728	-	protein_coding	CG18600	up_regulated
FBgn0003459	1032.31	-0.558329	0.109591	-5.09464	3.49e-07	6.74e-06	chr3L	14402929	14409939	-	protein_coding	stwl	up_regulated
FBgn0000547	319.347	-0.558894	0.150718	-3.7082	0.000208737	0.0018588	chr2L	4031376	4115749	+	protein_coding	ed	up_regulated
FBgn0039225	257.43	-0.559216	0.129218	-4.32771	1.51e-05	0.000192359	chr3R	24788053	24797955	+	protein_coding	Ets96B	up_regulated
FBgn0038311	178.909	-0.559474	0.156753	-3.56914	0.000358154	0.0029608	chr3R	15266683	15268538	-	protein_coding	CG14864	up_regulated
FBgn0030662	781.316	-0.560028	0.136598	-4.09981	4.13e-05	0.000460257	chrX	15585288	15593534	-	protein_coding	CG9220	up_regulated
FBgn0030669	251.278	-0.561171	0.133372	-4.20757	2.58e-05	0.000307516	chrX	15700171	15701259	-	protein_coding	CG9240	up_regulated
FBgn0052251	2083.85	-0.561546	0.0983808	-5.70788	1.14e-08	2.94e-07	chr3L	4313482	4318608	+	protein_coding	Claspin	up_regulated
FBgn0051898	91.2101	-0.562117	0.173244	-3.24466	0.00117591	0.00797043	chr2L	8400420	8401592	+	protein_coding	CG31898	up_regulated
FBgn0030237	549.759	-0.563261	0.12385	-4.54791	5.42e-06	7.76e-05	chrX	10842204	10842995	+	protein_coding	CG15209	up_regulated
FBgn0035558	4812.19	-0.563697	0.0905123	-6.22785	4.73e-10	1.58e-08	chr3L	4542050	4553457	+	protein_coding	CG11357	up_regulated
FBgn0023180	229.485	-0.56472	0.132798	-4.25247	2.11e-05	0.000259689	chr2R	9845457	9846485	-	protein_coding	Orc6	up_regulated
FBgn0031435	81.7688	-0.565043	0.172432	-3.27691	0.0010495	0.00730138	chr2L	2577686	2579179	+	protein_coding	Elba2	up_regulated
FBgn0031060	228.268	-0.565737	0.142235	-3.97747	6.97e-05	0.0007333	chrX	19699819	19701755	-	protein_coding	CG14231	up_regulated
FBgn0261262	1332.59	-0.566153	0.0821944	-6.88798	5.66e-12	2.5e-10	chr3R	18929195	18978088	+	protein_coding	CG42613	up_regulated
FBgn0040373	369.371	-0.566757	0.138318	-4.0975	4.18e-05	0.000464402	chrX	243953	245856	-	protein_coding	CG3038	up_regulated
FBgn0030481	550.258	-0.567548	0.107942	-5.2579	1.46e-07	3.04e-06	chrX	13387562	13389332	+	protein_coding	CG1662	up_regulated
FBgn0033748	49.9405	-0.567976	0.220709	-2.57341	0.0100702	0.0463238	chr2R	12507895	12510615	-	protein_coding	vis	up_regulated
FBgn0037222	374.307	-0.568692	0.187463	-3.03363	0.00241632	0.014797	chr3R	4241044	4242717	-	protein_coding	CG14642	up_regulated
FBgn0031191	302.956	-0.568726	0.123648	-4.59957	4.23e-06	6.27e-05	chrX	22482081	22487458	+	protein_coding	Cp110	up_regulated
FBgn0036984	82.0887	-0.568778	0.194652	-2.92202	0.00347771	0.0200771	chr3L	20407102	20410566	-	protein_coding	CG13248	up_regulated
FBgn0262057	791.239	-0.570289	0.11462	-4.97547	6.51e-07	1.17e-05	chr3L	20317189	20320116	+	protein_coding	Spn77Ba	up_regulated
FBgn0037138	3315.3	-0.571003	0.110093	-5.18656	2.14e-07	4.31e-06	chr3L	21836664	21841356	-	protein_coding	P5CDh1	up_regulated
FBgn0024754	1194.78	-0.571082	0.101898	-5.60444	2.09e-08	5.12e-07	chr2R	15566270	15569404	-	protein_coding	Flo1	up_regulated
FBgn0003545	724.525	-0.571522	0.14805	-3.86033	0.000113235	0.00111936	chr2R	17745499	17748078	-	protein_coding	sub	up_regulated
FBgn0052344	1165.09	-0.571672	0.115777	-4.93771	7.9e-07	1.41e-05	chr3L	321232	324720	-	protein_coding	CG32344	up_regulated
FBgn0036906	108.498	-0.57185	0.170837	-3.34733	0.000815928	0.00590718	chr3L	19798974	19801291	-	protein_coding	CG14102	up_regulated
FBgn0025633	935.818	-0.572129	0.139473	-4.10208	4.09e-05	0.000457672	chrX	585080	620195	-	protein_coding	CG13366	up_regulated
FBgn0033627	166.992	-0.572566	0.139508	-4.10417	4.06e-05	0.000454027	chr2R	11366709	11370287	+	protein_coding	CG13204	up_regulated
FBgn0260399	816.912	-0.572663	0.126306	-4.53392	5.79e-06	8.21e-05	chr3R	18746369	18750360	+	protein_coding	gwl	up_regulated
FBgn0259896	226.924	-0.57281	0.19745	-2.90105	0.0037192	0.0211176	chr2L	13973157	13976769	-	protein_coding	NimC1	up_regulated
FBgn0086447	204.625	-0.573673	0.166142	-3.45292	0.000554555	0.00428178	chr2L	19133022	19135233	-	protein_coding	l(2)37Cg	up_regulated
FBgn0085412	82.9146	-0.57456	0.213379	-2.69268	0.00708812	0.0350017	chr3R	13715206	13764667	+	protein_coding	CG34383	up_regulated
FBgn0265691	137.11	-0.574781	0.188952	-3.04194	0.00235055	0.0144689	chrX	6001510	6005713	+	lincRNA	CR44498	up_regulated
FBgn0030507	203.516	-0.575026	0.195256	-2.94499	0.00322963	0.0188383	chrX	13668013	13669573	+	protein_coding	CG11164	up_regulated
FBgn0259937	5080.99	-0.575408	0.0935442	-6.15119	7.69e-10	2.45e-08	chr2R	24174876	24186343	+	protein_coding	Nop60B	up_regulated
FBgn0003732	5188.98	-0.576095	0.0988957	-5.82528	5.7e-09	1.58e-07	chr2L	19447364	19453490	-	protein_coding	Top2	up_regulated
FBgn0011824	330.947	-0.577778	0.177352	-3.2578	0.00112281	0.00769124	chr2R	21095957	21097305	-	protein_coding	CG4038	up_regulated
FBgn0040827	231.667	-0.579314	0.16742	-3.46024	0.000539688	0.00418513	chr3L	9096876	9097494	+	protein_coding	CG13315	up_regulated
FBgn0267339	303.956	-0.579614	0.173103	-3.34837	0.00081289	0.00588918	chr3R	24149019	24150203	-	protein_coding	p38c	up_regulated
FBgn0023395	450.88	-0.579697	0.140005	-4.14053	3.47e-05	0.000398857	chr3L	19447172	19450238	+	protein_coding	Chd3	up_regulated
FBgn0031008	607.019	-0.580384	0.123311	-4.70665	2.52e-06	3.97e-05	chrX	19266655	19268896	-	protein_coding	CG8010	up_regulated
FBgn0039494	586.263	-0.580521	0.220983	-2.62699	0.00861437	0.0409364	chr3R	27157947	27159781	+	protein_coding	grass	up_regulated
FBgn0030500	381.31	-0.581563	0.152896	-3.80366	0.000142574	0.00135426	chrX	13609670	13612062	-	protein_coding	Ndc80	up_regulated
FBgn0004197	408.366	-0.582381	0.141319	-4.12103	3.77e-05	0.000426507	chr3R	27172089	27194267	-	protein_coding	Ser	up_regulated
FBgn0051324	1911.24	-0.582381	0.125153	-4.65334	3.27e-06	4.99e-05	chr3R	26106867	26130674	+	protein_coding	CG31324	up_regulated
FBgn0085359	136.948	-0.583012	0.201408	-2.89468	0.00379542	0.0214592	chrX	19068274	19068973	-	protein_coding	CG34330	up_regulated
FBgn0027903	453.755	-0.583144	0.157125	-3.71135	0.00020616	0.0018424	chr3L	1775632	1777019	+	protein_coding	CG12018	up_regulated
FBgn0001086	1413.58	-0.583946	0.138315	-4.22186	2.42e-05	0.000290918	chr2L	16310955	16313097	+	protein_coding	fzy	up_regulated
FBgn0000210	692.311	-0.583957	0.13983	-4.17618	2.96e-05	0.000347728	chrX	1575131	1664869	+	protein_coding	br	up_regulated
FBgn0037199	1020.57	-0.585257	0.202207	-2.89434	0.00379952	0.021471	chr3L	22867174	22868243	-	protein_coding	CG11137	up_regulated
FBgn0030017	68.9633	-0.586009	0.209735	-2.79405	0.00520525	0.0275954	chrX	8165832	8170266	-	protein_coding	CG2278	up_regulated
FBgn0001257	9494.77	-0.587697	0.139101	-4.22497	2.39e-05	0.000287896	chr3L	4224005	4236147	-	protein_coding	ImpL2	up_regulated
FBgn0005278	4682.53	-0.588472	0.0812603	-7.24182	4.43e-13	2.17e-11	chr2L	106902	114432	+	protein_coding	Sam-S	up_regulated
FBgn0036857	159.75	-0.58852	0.185375	-3.17475	0.00149966	0.00984362	chr3L	19266472	19268913	-	protein_coding	CG9629	up_regulated
FBgn0035415	509.868	-0.58909	0.202904	-2.90329	0.00369269	0.0210006	chr3L	3197044	3197631	-	protein_coding	CG14966	up_regulated
FBgn0002905	1671.74	-0.590715	0.121756	-4.85162	1.22e-06	2.09e-05	chr3R	12705522	12712299	-	protein_coding	mus308	up_regulated
FBgn0029873	729.021	-0.592487	0.0935902	-6.33065	2.44e-10	8.58e-09	chrX	6524463	6526342	+	protein_coding	CG3918	up_regulated
FBgn0032004	469.43	-0.593114	0.115511	-5.13472	2.83e-07	5.56e-06	chr2L	8216850	8218017	-	protein_coding	CG8292	up_regulated
FBgn0259239	60.9525	-0.593333	0.204848	-2.89645	0.00377414	0.0213728	chr3L	21183312	21193363	-	protein_coding	CG42337	up_regulated
FBgn0037751	100.104	-0.593388	0.204378	-2.90339	0.0036915	0.0210006	chr3R	9775120	9777943	+	protein_coding	topi	up_regulated
FBgn0085380	126.639	-0.59363	0.213511	-2.78032	0.00543047	0.0284461	chr2L	4694720	4722465	+	protein_coding	CG34351	up_regulated
FBgn0262734	6836.98	-0.59383	0.186352	-3.1866	0.00143954	0.00951321	chrX	16448664	16454972	+	protein_coding	Rbp2	up_regulated
FBgn0267435	53.558	-0.595051	0.227806	-2.6121	0.00899891	0.0423996	chr3R	31204179	31210730	-	protein_coding	chp	up_regulated
FBgn0250816	472.566	-0.595558	0.175895	-3.38588	0.000709498	0.00526525	chr3L	23554592	23689640	+	protein_coding	AGO3	up_regulated
FBgn0036764	1846.54	-0.596656	0.153706	-3.88179	0.00010369	0.00103396	chr3L	17852623	17856794	-	protein_coding	CG5535	up_regulated
FBgn0039404	336.779	-0.597358	0.13379	-4.4649	8.01e-06	0.000109748	chr3R	26056629	26057350	+	protein_coding	CG14543	up_regulated
FBgn0036196	195.204	-0.597481	0.183556	-3.25503	0.0011338	0.00774613	chr3L	11699495	11708553	-	protein_coding	CG11658	up_regulated
FBgn0003701	768.335	-0.597586	0.143583	-4.16195	3.16e-05	0.000367971	chr2R	17861272	17865963	-	protein_coding	thr	up_regulated
FBgn0038431	68.8977	-0.598096	0.226124	-2.64499	0.00816942	0.0393591	chr3R	16454491	16455797	+	protein_coding	CG10405	up_regulated
FBgn0039868	568.889	-0.599251	0.144434	-4.14895	3.34e-05	0.000385432	chr3R	31737034	31737999	+	protein_coding	CG11563	up_regulated
FBgn0040322	867.186	-0.601293	0.129777	-4.63326	3.6e-06	5.43e-05	chr3L	18673473	18675413	-	protein_coding	GNBP2	up_regulated
FBgn0016123	93.8771	-0.601557	0.211193	-2.84838	0.00439424	0.024242	chr3R	31048928	31052540	+	protein_coding	Aph-4	up_regulated
FBgn0035083	2526.43	-0.601695	0.104771	-5.74296	9.3e-09	2.42e-07	chr2R	24940624	24942413	-	protein_coding	Tina-1	up_regulated
FBgn0010292	671.495	-0.601827	0.12074	-4.98449	6.21e-07	1.13e-05	chrX	7901879	7903643	+	protein_coding	bys	up_regulated
FBgn0033459	429.38	-0.601922	0.159752	-3.76785	0.000164657	0.00152604	chr2R	9875280	9876242	+	protein_coding	CG12744	up_regulated
FBgn0037921	271.032	-0.602773	0.134157	-4.49305	7.02e-06	9.72e-05	chr3R	11621465	11625644	-	protein_coding	CG6808	up_regulated
FBgn0030748	321.518	-0.602974	0.163174	-3.69529	0.000219633	0.00194288	chrX	16415045	16417585	+	protein_coding	Traf-like	up_regulated
FBgn0030720	1391.03	-0.603435	0.0907413	-6.65006	2.93e-11	1.18e-09	chrX	15997015	15999698	+	protein_coding	CG8939	up_regulated
FBgn0033661	4649.01	-0.604368	0.0954842	-6.32951	2.46e-10	8.62e-09	chr2R	11867875	11885585	-	protein_coding	CG13185	up_regulated
FBgn0039073	211.762	-0.605784	0.144684	-4.18693	2.83e-05	0.000333492	chr3R	23361888	23363574	-	protein_coding	CG4408	up_regulated
FBgn0030740	3069.62	-0.606045	0.112973	-5.36452	8.12e-08	1.78e-06	chrX	16321430	16323231	-	protein_coding	CG9917	up_regulated
FBgn0030757	693.222	-0.606699	0.154604	-3.92421	8.7e-05	0.000885577	chrX	16542123	16547520	-	protein_coding	CG9902	up_regulated
FBgn0085223	151.341	-0.610086	0.185633	-3.28651	0.00101436	0.00710787	chr2R	17544189	17545045	+	protein_coding	CG34194	up_regulated
FBgn0260747	1662.06	-0.610931	0.108136	-5.64963	1.61e-08	4e-07	chrX	17149000	17150647	+	protein_coding	CG5010	up_regulated
FBgn0033549	114.599	-0.612133	0.179378	-3.41253	0.000643627	0.0048572	chr2R	10811077	10812215	+	protein_coding	mms4	up_regulated
FBgn0011661	27749.8	-0.612496	0.0988401	-6.19684	5.76e-10	1.9e-08	chrX	8873011	8898332	-	protein_coding	Moe	up_regulated
FBgn0035087	4999.79	-0.614039	0.136151	-4.50999	6.48e-06	9.09e-05	chr2R	24959840	24965076	-	protein_coding	CG2765	up_regulated
FBgn0261802	2793.85	-0.616258	0.125817	-4.89803	9.68e-07	1.69e-05	chr2L	22131220	22166221	+	protein_coding	CG42748	up_regulated
FBgn0064237	270.518	-0.616935	0.183409	-3.36372	0.000768999	0.00562074	chr2R	18393665	18395282	+	protein_coding	Idgf5	up_regulated
FBgn0025373	1857.41	-0.617408	0.0997158	-6.19168	5.95e-10	1.96e-08	chr2R	11305510	11307528	-	protein_coding	Fpps	up_regulated
FBgn0033756	1220.72	-0.620957	0.124235	-4.99824	5.79e-07	1.07e-05	chr2R	12625807	12628619	+	protein_coding	CG17760	up_regulated
FBgn0036007	1387.18	-0.622943	0.111298	-5.59705	2.18e-08	5.32e-07	chr3L	9494554	9505328	-	protein_coding	path	up_regulated
FBgn0031461	738.953	-0.623516	0.204966	-3.04204	0.00234979	0.0144689	chr2L	2805260	2812376	+	protein_coding	daw	up_regulated
FBgn0004227	448.638	-0.624451	0.244341	-2.55565	0.0105989	0.0482163	chrX	16361568	16371547	+	protein_coding	nonA	up_regulated
FBgn0003257	906.922	-0.624747	0.158721	-3.93613	8.28e-05	0.000850028	chr3R	21070556	21073319	-	protein_coding	r-l	up_regulated
FBgn0033741	3077.69	-0.62528	0.114807	-5.44633	5.14e-08	1.17e-06	chr2R	12468650	12471722	+	protein_coding	CG8545	up_regulated
FBgn0261004	1134.71	-0.625527	0.112683	-5.55123	2.84e-08	6.72e-07	chr3R	5603235	5606543	-	protein_coding	asl	up_regulated
FBgn0031589	1432.99	-0.62579	0.165742	-3.7757	0.00015956	0.00149043	chr2L	4189339	4198071	-	protein_coding	CG3714	up_regulated
FBgn0027330	881.283	-0.627012	0.157009	-3.99348	6.51e-05	0.000690944	chrX	8716712	8720277	-	protein_coding	l(1)G0020	up_regulated
FBgn0039613	1095.92	-0.627439	0.142315	-4.4088	1.04e-05	0.00013798	chr3R	28880791	28882945	+	protein_coding	CG14527	up_regulated
FBgn0037792	1073.36	-0.628267	0.0908808	-6.91308	4.74e-12	2.12e-10	chr3R	10140102	10144184	-	protein_coding	TAF1B	up_regulated
FBgn0033381	587.635	-0.628523	0.121273	-5.18272	2.19e-07	4.38e-06	chr2R	9122124	9123309	+	protein_coding	GstE13	up_regulated
FBgn0033913	4694.52	-0.628721	0.0898002	-7.00133	2.54e-12	1.18e-10	chr2R	14219897	14230620	+	protein_coding	CG8468	up_regulated
FBgn0035210	325.873	-0.630257	0.192943	-3.26654	0.00108869	0.00751537	chr3L	1332306	1333146	-	protein_coding	msd5	up_regulated
FBgn0035084	100.851	-0.631757	0.188954	-3.34344	0.000827455	0.00598253	chr2R	24943391	24945201	-	protein_coding	CG15861	up_regulated
FBgn0034408	84.3567	-0.632598	0.228682	-2.76629	0.0056699	0.0294548	chr2R	18878390	18959500	+	protein_coding	sano	up_regulated
FBgn0036423	64.8217	-0.633208	0.217278	-2.91427	0.0035652	0.0204716	chr3L	14410625	14412732	+	protein_coding	CG3919	up_regulated
FBgn0026679	566.721	-0.633298	0.121613	-5.2075	1.91e-07	3.87e-06	chrX	8555238	8558781	-	protein_coding	IntS4	up_regulated
FBgn0003391	681.101	-0.633327	0.0982587	-6.4455	1.15e-10	4.32e-09	chr2R	21049653	21057197	-	protein_coding	shg	up_regulated
FBgn0031042	32.7751	-0.634884	0.24112	-2.63306	0.00846192	0.0403749	chrX	19618818	19621245	-	protein_coding	CG14221	up_regulated
FBgn0050424	226.921	-0.636746	0.160195	-3.97483	7.04e-05	0.000740766	chr2R	24965274	24967298	-	protein_coding	CG30424	up_regulated
FBgn0030628	379.651	-0.636984	0.158812	-4.01092	6.05e-05	0.000649556	chrX	15330783	15333154	-	protein_coding	CG9114	up_regulated
FBgn0039413	65.6334	-0.638519	0.227286	-2.80931	0.00496471	0.0266442	chr3R	26126658	26127868	+	protein_coding	CG14556	up_regulated
FBgn0000063	443.016	-0.638597	0.123873	-5.15527	2.53e-07	5.02e-06	chr3R	17671270	17673828	+	protein_coding	ald	up_regulated
FBgn0010407	145.609	-0.638645	0.138018	-4.62726	3.71e-06	5.57e-05	chr2L	10251842	10254686	+	protein_coding	Ror	up_regulated
FBgn0032871	138.543	-0.640518	0.18145	-3.53	0.000415559	0.00333885	chr2L	20650188	20650898	+	protein_coding	CG2611	up_regulated
FBgn0003261	13884.2	-0.640566	0.0843532	-7.59385	3.11e-14	1.72e-12	chr3R	6000425	6008579	-	protein_coding	Rm62	up_regulated
FBgn0016122	359.06	-0.64099	0.136788	-4.68602	2.79e-06	4.35e-05	chr2L	8521932	8525740	+	protein_coding	Acer	up_regulated
FBgn0261041	2310.15	-0.641858	0.0956218	-6.71247	1.91e-11	8.02e-10	chr2R	13805793	13819571	+	protein_coding	stj	up_regulated
FBgn0029778	923.126	-0.642345	0.155689	-4.12583	3.69e-05	0.000420428	chrX	5616571	5618806	-	protein_coding	RhoGAP5A	up_regulated
FBgn0263143	734.324	-0.645389	0.135765	-4.75373	2e-06	3.22e-05	chr3R	22742953	22745581	-	protein_coding	vret	up_regulated
FBgn0038865	208.263	-0.646233	0.192793	-3.35195	0.000802443	0.00583327	chr3R	21159237	21161092	-	protein_coding	CG10824	up_regulated
FBgn0038312	236.767	-0.646702	0.179351	-3.60579	0.000311199	0.00262883	chr3R	15268661	15270532	+	protein_coding	Zip88E	up_regulated
FBgn0033085	113.58	-0.646742	0.175992	-3.67484	0.000237996	0.00208461	chr2R	6668149	6668738	+	protein_coding	CG15908	up_regulated
FBgn0259741	43.8527	-0.650641	0.224877	-2.89332	0.00381195	0.0215298	chrX	9575125	9576247	-	protein_coding	CG42395	up_regulated
FBgn0004406	709.098	-0.650831	0.130278	-4.9957	5.86e-07	1.08e-05	chr2L	13823979	13827772	-	protein_coding	tam	up_regulated
FBgn0032040	35.9834	-0.651338	0.231502	-2.81353	0.00490012	0.0263925	chr2L	8399020	8400078	+	protein_coding	CG13386	up_regulated
FBgn0015777	2577.87	-0.653641	0.121051	-5.39973	6.67e-08	1.49e-06	chr2L	6789769	6798862	-	protein_coding	nrv2	up_regulated
FBgn0051451	278.169	-0.656893	0.154006	-4.26537	2e-05	0.000246834	chr3R	23983502	23985065	+	lincRNA	CR31451	up_regulated
FBgn0050187	1460.52	-0.65807	0.155549	-4.23061	2.33e-05	0.000282042	chr2R	22916842	22918790	-	protein_coding	CG30187	up_regulated
FBgn0058354	63.615	-0.659017	0.207869	-3.17035	0.00152257	0.00996946	chr3L	25201941	25203341	+	pseudogene	CR40354	up_regulated
FBgn0011260	1357.63	-0.660326	0.138939	-4.75265	2.01e-06	3.23e-05	chr2R	16500177	16533459	+	protein_coding	Sema-2a	up_regulated
FBgn0267733	716.139	-0.660801	0.108477	-6.09161	1.12e-09	3.46e-08	chr2R	4782889	4785362	+	lincRNA	CR46064	up_regulated
FBgn0030805	321.883	-0.661557	0.134522	-4.91785	8.75e-07	1.54e-05	chrX	16938243	16940873	-	protein_coding	wus	up_regulated
FBgn0035355	125.886	-0.661845	0.189365	-3.49507	0.000473937	0.00373763	chr3L	2599296	2600242	+	protein_coding	CG16985	up_regulated
FBgn0031401	906.923	-0.664496	0.155749	-4.26647	1.99e-05	0.000246219	chr2L	2220747	2225544	+	protein_coding	papi	up_regulated
FBgn0040382	478.784	-0.667585	0.136757	-4.88154	1.05e-06	1.81e-05	chrX	759593	761939	+	protein_coding	CG5273	up_regulated
FBgn0011224	1477.78	-0.66926	0.135821	-4.92752	8.33e-07	1.47e-05	chr3R	31846986	32015520	-	protein_coding	heph	up_regulated
FBgn0053172	222.985	-0.67048	0.169897	-3.9464	7.93e-05	0.000819116	chrX	15769663	15772985	+	protein_coding	CG33172	up_regulated
FBgn0040207	481.18	-0.673536	0.133694	-5.03788	4.71e-07	8.82e-06	chrX	16267006	16276180	-	protein_coding	kat80	up_regulated
FBgn0039058	84.2568	-0.673786	0.206807	-3.25805	0.00112181	0.00769124	chr3R	23158016	23159316	-	protein_coding	VhaAC39-2	up_regulated
FBgn0037248	3492.37	-0.673803	0.121927	-5.52628	3.27e-08	7.65e-07	chr3R	4422482	4429335	-	protein_coding	srl	up_regulated
FBgn0021944	499.358	-0.673905	0.163349	-4.12554	3.7e-05	0.000420458	chr2L	6964420	6965887	+	protein_coding	Coprox	up_regulated
FBgn0260450	687.464	-0.674375	0.123523	-5.45953	4.77e-08	1.09e-06	chrX	16325762	16328523	+	protein_coding	CalpC	up_regulated
FBgn0034797	385.066	-0.674781	0.154676	-4.36255	1.29e-05	0.000167527	chr2R	22896173	22916719	+	protein_coding	nahoda	up_regulated
FBgn0259923	135.836	-0.675797	0.15009	-4.5026	6.71e-06	9.37e-05	chrX	16684215	16695173	-	protein_coding	2023-09-04	up_regulated
FBgn0262656	6474.6	-0.675931	0.11355	-5.95271	2.64e-09	7.6e-08	chrX	3373158	3391697	+	protein_coding	dm	up_regulated
FBgn0038020	788.995	-0.678456	0.116541	-5.82162	5.83e-09	1.61e-07	chr3R	12366162	12367564	-	protein_coding	GstD9	up_regulated
FBgn0000566	1182.67	-0.678746	0.150835	-4.49993	6.8e-06	9.46e-05	chr2R	18627917	18629395	+	protein_coding	Eip55E	up_regulated
FBgn0031820	612.028	-0.679645	0.118778	-5.72197	1.05e-08	2.72e-07	chr2L	6480928	6487576	+	protein_coding	DLP	up_regulated
FBgn0001341	824.801	-0.680723	0.141587	-4.8078	1.53e-06	2.55e-05	chrX	629772	633633	+	protein_coding	l(1)1Bi	up_regulated
FBgn0016054	267.988	-0.681125	0.12769	-5.33419	9.6e-08	2.06e-06	chr2L	20643350	20645791	-	protein_coding	phr6-4	up_regulated
FBgn0035085	465.301	-0.68114	0.133946	-5.08518	3.67e-07	7.06e-06	chr2R	24945138	24946636	+	protein_coding	CG3770	up_regulated
FBgn0040786	72.4731	-0.685972	0.256272	-2.67674	0.00743423	0.036408	chr3L	19806810	19807199	-	protein_coding	CG14104	up_regulated
FBgn0029003	1889.53	-0.686208	0.157413	-4.35927	1.3e-05	0.000169644	chrX	6008182	6013181	-	protein_coding	mab-21	up_regulated
FBgn0030668	214.996	-0.686539	0.142481	-4.81847	1.45e-06	2.42e-05	chrX	15697493	15700034	+	protein_coding	CG8128	up_regulated
FBgn0033978	969.28	-0.688981	0.160739	-4.28632	1.82e-05	0.000228371	chr2R	14875828	14877654	+	protein_coding	Cyp6a23	up_regulated
FBgn0029854	423.105	-0.689516	0.17	-4.05598	4.99e-05	0.000547178	chrX	6274971	6276724	-	protein_coding	CG3566	up_regulated
FBgn0030789	424.874	-0.689546	0.127179	-5.42184	5.9e-08	1.33e-06	chrX	16789404	16791266	-	protein_coding	Rrp45	up_regulated
FBgn0039709	89.8767	-0.689683	0.176898	-3.89876	9.67e-05	0.00097103	chr3R	29841656	29854699	+	protein_coding	Cad99C	up_regulated
FBgn0037916	91.9948	-0.691238	0.248683	-2.77959	0.00544277	0.0284966	chr3R	11578825	11581476	+	protein_coding	CG5342	up_regulated
FBgn0030931	28.55	-0.692836	0.260155	-2.66317	0.00774092	0.0376683	chrX	18500126	18501258	+	protein_coding	Rad51D	up_regulated
FBgn0036640	995.893	-0.692837	0.131947	-5.25089	1.51e-07	3.14e-06	chr3L	16576858	16580306	-	protein_coding	nxf2	up_regulated
FBgn0033366	67.0187	-0.693176	0.218729	-3.16912	0.00152903	0.00999949	chr2R	9039727	9042142	-	protein_coding	Ance-4	up_regulated
FBgn0031886	320.364	-0.694065	0.167249	-4.14989	3.33e-05	0.000384278	chr2L	7064430	7065837	-	protein_coding	Nuf2	up_regulated
FBgn0086909	579.855	-0.69462	0.126661	-5.48408	4.16e-08	9.59e-07	chr2L	18677220	18683715	+	protein_coding	CG31751	up_regulated
FBgn0003278	1189.85	-0.695561	0.134736	-5.16242	2.44e-07	4.85e-06	chr2L	404284	407969	+	protein_coding	RpI135	up_regulated
FBgn0037207	4706.62	-0.695641	0.122089	-5.69782	1.21e-08	3.1e-07	chr3L	22945656	22952248	+	protein_coding	Mes2	up_regulated
FBgn0031488	331.778	-0.695784	0.163489	-4.25585	2.08e-05	0.000256087	chr2L	2999285	3016069	+	protein_coding	CG17265	up_regulated
FBgn0030646	207.032	-0.698977	0.163865	-4.26555	1.99e-05	0.000246834	chrX	15472803	15475400	-	protein_coding	CG9203	up_regulated
FBgn0039250	1890.69	-0.700464	0.223055	-3.14032	0.00168765	0.0108637	chr3R	24922472	24925160	+	protein_coding	Mink	up_regulated
FBgn0035903	79.5397	-0.703402	0.213611	-3.29291	0.000991576	0.00697563	chr3L	8512766	8518738	+	protein_coding	CG6765	up_regulated
FBgn0063491	867.728	-0.703421	0.188285	-3.73595	0.000187009	0.00169641	chr2R	18409047	18409835	+	protein_coding	GstE9	up_regulated
FBgn0016034	880.156	-0.704045	0.115959	-6.07152	1.27e-09	3.89e-08	chr3L	22721202	22726234	+	protein_coding	mael	up_regulated
FBgn0032452	229.727	-0.706649	0.148736	-4.75102	2.02e-06	3.25e-05	chr2L	12706798	12707711	-	protein_coding	CG15484	up_regulated
FBgn0038080	276.593	-0.708613	0.216987	-3.2657	0.00109195	0.00752531	chr3R	12705093	12705818	+	protein_coding	CG12279	up_regulated
FBgn0029980	295.664	-0.709615	0.116509	-6.09066	1.12e-09	3.47e-08	chrX	7931744	7933351	-	protein_coding	CG10778	up_regulated
FBgn0036826	616.592	-0.710459	0.100741	-7.05233	1.76e-12	8.25e-11	chr3L	18900594	18901554	-	protein_coding	arx	up_regulated
FBgn0030217	83.92	-0.713372	0.193328	-3.68995	0.000224298	0.00197923	chrX	10596121	10599169	+	protein_coding	CG2124	up_regulated
FBgn0014092	449.76	-0.715671	0.120909	-5.91907	3.24e-09	9.18e-08	chr2L	16327068	16328131	+	protein_coding	CG4278	up_regulated
FBgn0037844	557.712	-0.716028	0.186504	-3.83922	0.000123427	0.00120013	chr3R	10856806	10858066	+	protein_coding	CG4570	up_regulated
FBgn0050035	625.452	-0.717793	0.136024	-5.27698	1.31e-07	2.78e-06	chr2R	11665767	11674782	+	protein_coding	Tret1-1	up_regulated
FBgn0039564	134.64	-0.719089	0.17264	-4.16524	3.11e-05	0.000364425	chr3R	27954916	27957326	+	protein_coding	CG5527	up_regulated
FBgn0029523	51.3869	-0.720324	0.228656	-3.15026	0.00163128	0.0105776	chrX	476856	479309	-	pseudogene	CR18275	up_regulated
FBgn0027087	2217.22	-0.721047	0.112003	-6.43773	1.21e-10	4.53e-09	chrX	18515427	18520445	+	protein_coding	Aats-his	up_regulated
FBgn0031936	103.747	-0.722089	0.215241	-3.35479	0.00079426	0.00578165	chr2L	7719846	7722823	-	protein_coding	CG13794	up_regulated
FBgn0035082	192.747	-0.722271	0.172722	-4.18169	2.89e-05	0.000340529	chr2R	24939705	24940483	-	protein_coding	CG2811	up_regulated
FBgn0051525	145.986	-0.726105	0.23581	-3.07919	0.00207565	0.013009	chr3R	4427029	4428200	+	protein_coding	CG31525	up_regulated
FBgn0002673	139.442	-0.726261	0.158708	-4.57608	4.74e-06	6.92e-05	chr2L	16259413	16261877	-	protein_coding	twe	up_regulated
FBgn0030710	209.099	-0.72654	0.124185	-5.85045	4.9e-09	1.36e-07	chrX	15941076	15944449	+	protein_coding	CG8924	up_regulated
FBgn0037841	43.462	-0.727368	0.243751	-2.98407	0.00284444	0.0168806	chr3R	10852723	10853644	+	protein_coding	CG4565	up_regulated
FBgn0051145	3425.62	-0.727723	0.144998	-5.01885	5.2e-07	9.68e-06	chr3R	23605750	23669659	-	protein_coding	CG31145	up_regulated
FBgn0260003	3302.34	-0.728164	0.113497	-6.4157	1.4e-10	5.22e-09	chr3R	19461084	19597288	+	protein_coding	Dys	up_regulated
FBgn0003950	145.339	-0.729003	0.16191	-4.50251	6.72e-06	9.37e-05	chrX	21111413	21116914	-	protein_coding	unc	up_regulated
FBgn0261954	4283.11	-0.730912	0.127037	-5.75352	8.74e-09	2.29e-07	chrX	2010859	2024647	+	protein_coding	east	up_regulated
FBgn0053558	433.331	-0.733014	0.15247	-4.80758	1.53e-06	2.55e-05	chr2R	6924686	6971637	-	protein_coding	mim	up_regulated
FBgn0037206	880.902	-0.733457	0.134432	-5.45596	4.87e-08	1.11e-06	chr3L	22910490	22923532	+	protein_coding	CG12768	up_regulated
FBgn0010770	835.041	-0.737935	0.130361	-5.66069	1.51e-08	3.77e-07	chr3R	21116253	21117899	+	protein_coding	ppan	up_regulated
FBgn0033584	300.706	-0.74026	0.164732	-4.49373	7e-06	9.7e-05	chr2R	11222870	11226746	+	protein_coding	CG7737	up_regulated
FBgn0033538	588.641	-0.741512	0.120232	-6.16736	6.94e-10	2.24e-08	chr2R	10617661	10641807	+	protein_coding	CG11883	up_regulated
FBgn0265719	211.499	-0.743334	0.200048	-3.71577	0.000202582	0.00181458	chr3L	8692702	8693191	+	lincRNA	CR44526	up_regulated
FBgn0052702	854.492	-0.744617	0.149505	-4.98056	6.34e-07	1.15e-05	chrX	9558664	9571308	-	protein_coding	Cubn	up_regulated
FBgn0036368	74.0854	-0.745448	0.226923	-3.28502	0.00101975	0.00714094	chr3L	13450769	13465539	+	protein_coding	CG10738	up_regulated
FBgn0259734	234.994	-0.747135	0.148097	-5.04489	4.54e-07	8.54e-06	chrX	9030204	9054575	+	protein_coding	CG42388	up_regulated
FBgn0026361	557.834	-0.749939	0.124576	-6.01992	1.74e-09	5.17e-08	chr2R	7960132	7961921	-	protein_coding	2023-09-05	up_regulated
FBgn0034399	677.803	-0.750422	0.213835	-3.50935	0.000449202	0.00356054	chr2R	18835262	18836842	+	protein_coding	CG15083	up_regulated
FBgn0014931	245.52	-0.750532	0.119553	-6.2778	3.43e-10	1.18e-08	chr3R	7913850	7916550	+	protein_coding	CG2678	up_regulated
FBgn0063385	84.3669	-0.752298	0.269667	-2.78973	0.00527527	0.0278791	chr2R	17699701	17699788	+	snoRNA	snoRNA:Me28S-A3407a	up_regulated
FBgn0029892	79.4902	-0.752662	0.241165	-3.12094	0.00180273	0.011494	chrX	6687595	6688774	-	protein_coding	CG3184	up_regulated
FBgn0053349	27.2975	-0.753138	0.268982	-2.79996	0.00511095	0.0271942	chr2R	6950384	6952158	+	protein_coding	ppk25	up_regulated
FBgn0264987	129.527	-0.756623	0.28531	-2.65194	0.00800316	0.0386627	chr3R	13376902	13377395	+	lincRNA	CR44138	up_regulated
FBgn0025682	9483.56	-0.757334	0.113208	-6.68977	2.24e-11	9.12e-10	chr3L	1298671	1300389	+	protein_coding	scf	up_regulated
FBgn0030063	391.773	-0.760188	0.165875	-4.58289	4.59e-06	6.75e-05	chrX	8720519	8721503	+	protein_coding	CG1789	up_regulated
FBgn0032668	100.611	-0.760649	0.214476	-3.54655	0.000390316	0.00316458	chr2L	18153122	18154516	+	protein_coding	CG17681	up_regulated
FBgn0029662	245.911	-0.764587	0.123787	-6.17662	6.55e-10	2.12e-08	chrX	3465736	3474524	-	protein_coding	CG12206	up_regulated
FBgn0030749	1387.22	-0.76498	0.10953	-6.9842	2.86e-12	1.31e-10	chrX	16416957	16422265	-	protein_coding	AnxB11	up_regulated
FBgn0032512	534.018	-0.765463	0.191155	-4.0044	6.22e-05	0.000663739	chr2L	13371426	13373890	-	protein_coding	CG9305	up_regulated
FBgn0039407	103.69	-0.769514	0.21018	-3.66121	0.000251031	0.00218981	chr3R	26059495	26061293	+	protein_coding	CG14544	up_regulated
FBgn0037060	208.391	-0.770271	0.187664	-4.10452	4.05e-05	0.00045383	chr3L	21210214	21216051	+	protein_coding	CG10508	up_regulated
FBgn0031881	264.654	-0.77648	0.124292	-6.24721	4.18e-10	1.42e-08	chr2L	7027525	7028959	+	protein_coding	CG3476	up_regulated
FBgn0085290	70.9717	-0.778351	0.207528	-3.75059	0.000176421	0.00161545	chr3L	21196830	21197738	+	protein_coding	CG34261	up_regulated
FBgn0029924	154.15	-0.779896	0.197874	-3.94138	8.1e-05	0.000834843	chrX	6969917	6972265	+	protein_coding	CG4586	up_regulated
FBgn0082958	138.678	-0.779973	0.244343	-3.19212	0.00141234	0.00936828	chr3R	28602146	28602286	+	snoRNA	snoRNA:Psi28S-3405c	up_regulated
FBgn0034861	121.796	-0.785607	0.201048	-3.90756	9.32e-05	0.000942573	chr2R	23421520	23433354	-	protein_coding	CG9815	up_regulated
FBgn0038143	25.9906	-0.788909	0.281621	-2.80132	0.00508948	0.0271117	chr3R	13373103	13379775	-	protein_coding	CG9813	up_regulated
FBgn0039500	42.9272	-0.789886	0.238587	-3.31069	0.000930678	0.00659935	chr3R	27246402	27247992	-	protein_coding	CG5984	up_regulated
FBgn0037581	123.001	-0.79052	0.189819	-4.16459	3.12e-05	0.000365073	chr3R	8347578	8349296	+	protein_coding	CG7352	up_regulated
FBgn0001226	1226.56	-0.791012	0.307983	-2.56837	0.0102179	0.046882	chr3L	9384062	9385694	+	protein_coding	Hsp27	up_regulated
FBgn0028936	86.3003	-0.791255	0.292217	-2.70777	0.00677374	0.0338719	chr2L	13970176	13972173	+	protein_coding	NimB5	up_regulated
FBgn0031848	124.267	-0.793153	0.176276	-4.49949	6.81e-06	9.47e-05	chr2L	6676648	6677625	-	protein_coding	Nse1	up_regulated
FBgn0030053	371.244	-0.794415	0.16437	-4.83309	1.34e-06	2.27e-05	chrX	8588810	8590774	+	protein_coding	CG12081	up_regulated
FBgn0039114	418.308	-0.795638	0.138297	-5.7531	8.76e-09	2.29e-07	chr3R	23763856	23766662	+	protein_coding	Lsd-1	up_regulated
FBgn0003464	2071.36	-0.795704	0.0910524	-8.73897	2.35e-18	2e-16	chrX	21350279	21357912	+	protein_coding	sol	up_regulated
FBgn0032780	18.3122	-0.795748	0.302661	-2.62917	0.00855939	0.0407419	chr2L	19424049	19430270	+	protein_coding	CG13085	up_regulated
FBgn0051612	353.581	-0.79591	0.176575	-4.50749	6.56e-06	9.19e-05	chr2L	21762313	21795447	-	protein_coding	CG31612	up_regulated
FBgn0037759	230.541	-0.796542	0.221497	-3.59618	0.000322925	0.00271287	chr3R	9801279	9803461	+	protein_coding	CG8526	up_regulated
FBgn0263655	23.7049	-0.797234	0.284531	-2.80193	0.00507982	0.0270873	chr2R	7018759	7019390	+	protein_coding	CG43646	up_regulated
FBgn0261788	76.7198	-0.798366	0.215526	-3.70427	0.000212002	0.00188161	chr3L	7655388	7718395	-	protein_coding	Ank2	up_regulated
FBgn0266441	315.778	-0.800202	0.146421	-5.46508	4.63e-08	1.06e-06	chr3L	15105881	15110730	+	protein_coding	CG45071	up_regulated
FBgn0037183	18.3998	-0.802673	0.289662	-2.77107	0.00558729	0.0290964	chr3L	22721229	22722091	-	protein_coding	CG14451	up_regulated
FBgn0039503	20.1777	-0.803302	0.275255	-2.91839	0.00351844	0.0202576	chr3R	27264373	27265430	-	protein_coding	CG14262	up_regulated
FBgn0264702	19.4961	-0.803809	0.307664	-2.61262	0.00898518	0.0423536	chr3L	15108000	15108935	-	lincRNA	CR43971	up_regulated
FBgn0032779	899.614	-0.805326	0.0806529	-9.98509	1.77e-23	2.43e-21	chr2L	19424049	19429224	+	protein_coding	CG16771	up_regulated
FBgn0000351	29.8191	-0.808459	0.264408	-3.05762	0.00223099	0.0138527	chr2L	6674681	6676635	-	protein_coding	cort	up_regulated
FBgn0039189	1185.16	-0.808619	0.0965067	-8.37889	5.34e-17	3.91e-15	chr3R	24358094	24360144	-	protein_coding	CG18528	up_regulated
FBgn0039207	2748.66	-0.810163	0.0907032	-8.93202	4.18e-19	3.85e-17	chr3R	24536203	24543914	-	protein_coding	CG5789	up_regulated
FBgn0036821	5411.23	-0.814854	0.0898131	-9.07278	1.16e-19	1.13e-17	chr3L	18878249	18890483	-	protein_coding	CG3961	up_regulated
FBgn0029137	77.4943	-0.817812	0.208978	-3.91338	9.1e-05	0.000920989	chr2L	12100764	12103285	-	protein_coding	Patsas	up_regulated
FBgn0026616	360.107	-0.82254	0.141605	-5.80871	6.3e-09	1.71e-07	chr3R	15804247	15824118	+	protein_coding	alpha-Man-IIb	up_regulated
FBgn0031678	1804.67	-0.825619	0.0999965	-8.25647	1.5e-16	1.03e-14	chr2L	5055981	5058248	-	protein_coding	CG31918	up_regulated
FBgn0040477	197.131	-0.826024	0.19982	-4.13385	3.57e-05	0.000408155	chr2R	13485616	13486631	+	protein_coding	cid	up_regulated
FBgn0052187	86.0615	-0.826347	0.233286	-3.54221	0.000396794	0.00320737	chr3L	17804915	17806365	-	protein_coding	CG32187	up_regulated
FBgn0265704	25.2246	-0.826434	0.293293	-2.81777	0.00483577	0.0260909	chr3L	70503	71042	-	lincRNA	CR44511	up_regulated
FBgn0264720	49.3938	-0.830256	0.22143	-3.74952	0.000177175	0.00162097	chr3L	72195	73101	-	lincRNA	CR43988	up_regulated
FBgn0035410	669.651	-0.830517	0.109063	-7.61505	2.64e-14	1.47e-12	chr3L	3172816	3178580	-	protein_coding	CG14964	up_regulated
FBgn0033274	93.5683	-0.830841	0.191392	-4.34103	1.42e-05	0.000182159	chr2R	8172363	8173613	-	protein_coding	CG14757	up_regulated
FBgn0023023	377.109	-0.836739	0.128251	-6.52425	6.83e-11	2.64e-09	chr3R	5571107	5579189	+	protein_coding	CRMP	up_regulated
FBgn0003423	822.474	-0.839211	0.138762	-6.04783	1.47e-09	4.46e-08	chrX	21374001	21385159	+	protein_coding	slgA	up_regulated
FBgn0030348	8.62061	-0.840542	0.320917	-2.61919	0.00881381	0.0416731	chrX	11875305	11877168	-	protein_coding	CG10352	up_regulated
FBgn0010382	1099.1	-0.841142	0.0929886	-9.04565	1.49e-19	1.43e-17	chr2L	15727580	15748150	-	protein_coding	CycE	up_regulated
FBgn0037714	10.3183	-0.841263	0.322238	-2.61069	0.00903607	0.0425185	chr3R	9570413	9571623	-	protein_coding	CG9396	up_regulated
FBgn0267585	113.26	-0.845115	0.22371	-3.77772	0.000158271	0.00148098	chr2R	4621117	4622481	-	lincRNA	CR45923	up_regulated
FBgn0035957	199.438	-0.846116	0.195856	-4.3201	1.56e-05	0.00019831	chr3L	9047438	9048724	+	protein_coding	CG5144	up_regulated
FBgn0030588	668.762	-0.85274	0.181653	-4.69433	2.67e-06	4.19e-05	chrX	14851004	14853269	-	protein_coding	CG9521	up_regulated
FBgn0038038	872.305	-0.854527	0.143138	-5.96995	2.37e-09	6.91e-08	chr3R	12406531	12408107	+	protein_coding	CG5167	up_regulated
FBgn0039272	46.2865	-0.855043	0.229682	-3.72273	0.000197084	0.00177127	chr3R	25071125	25072712	+	protein_coding	CG11836	up_regulated
FBgn0040333	37.3412	-0.858161	0.247277	-3.47044	0.000519604	0.00404406	chrX	2622068	2624575	-	protein_coding	brv3	up_regulated
FBgn0000146	2062.14	-0.859618	0.160821	-5.34517	9.03e-08	1.96e-06	chr2L	10997818	11001476	-	protein_coding	aub	up_regulated
FBgn0036622	16.6098	-0.862885	0.302177	-2.85556	0.00429605	0.0238481	chr3L	16378973	16381570	-	protein_coding	CG4753	up_regulated
FBgn0051217	52.932	-0.865884	0.282227	-3.06804	0.00215466	0.0134409	chr3R	16652445	16655662	-	protein_coding	modSP	up_regulated
FBgn0034067	792.813	-0.870962	0.163216	-5.33626	9.49e-08	2.04e-06	chr2R	16017736	16024627	+	protein_coding	CG8399	up_regulated
FBgn0024732	325.624	-0.87194	0.136554	-6.38533	1.71e-10	6.22e-09	chr2R	12044611	12050172	+	protein_coding	Drep-1	up_regulated
FBgn0030630	851.543	-0.874705	0.0841711	-10.392	2.7e-25	4.83e-23	chrX	15342856	15344625	-	protein_coding	CG12608	up_regulated
FBgn0036849	78.8595	-0.875392	0.187176	-4.67683	2.91e-06	4.51e-05	chr3L	19097998	19099064	+	protein_coding	CG14079	up_regulated
FBgn0011592	1487.95	-0.876835	0.136842	-6.40767	1.48e-10	5.46e-09	chr2R	12529052	12564184	+	protein_coding	fra	up_regulated
FBgn0039870	395.715	-0.878292	0.179227	-4.90046	9.56e-07	1.67e-05	chr3R	31744281	31745178	+	protein_coding	CG1896	up_regulated
FBgn0002564	91.3343	-0.883831	0.239224	-3.69457	0.000220256	0.00194678	chr3L	66429	68995	+	protein_coding	Lsp1gamma	up_regulated
FBgn0036843	308.364	-0.884642	0.141835	-6.2371	4.46e-10	1.5e-08	chr3L	19063164	19066151	+	protein_coding	CG6812	up_regulated
FBgn0033192	67.7474	-0.885446	0.216364	-4.09239	4.27e-05	0.000473273	chr2R	7540110	7564435	+	protein_coding	Corin	up_regulated
FBgn0031663	832.638	-0.88806	0.164241	-5.40704	6.41e-08	1.43e-06	chr2L	4978483	4979379	-	protein_coding	CG8891	up_regulated
FBgn0036282	97.119	-0.889636	0.240258	-3.70284	0.0002132	0.00189066	chr3L	12399538	12401935	-	protein_coding	Smyd4	up_regulated
FBgn0015903	390.014	-0.890034	0.164976	-5.39492	6.86e-08	1.52e-06	chr2R	23564890	23599526	+	protein_coding	apt	up_regulated
FBgn0040321	740.286	-0.895847	0.170319	-5.25983	1.44e-07	3.01e-06	chr3L	8955020	8956551	+	protein_coding	GNBP3	up_regulated
FBgn0031313	2482.74	-0.896053	0.105972	-8.4556	2.78e-17	2.07e-15	chr2L	1160289	1163886	-	protein_coding	CG5080	up_regulated
FBgn0034139	242.243	-0.89735	0.206192	-4.35201	1.35e-05	0.000174512	chr2R	16572081	16574154	+	protein_coding	CG4927	up_regulated
FBgn0003866	2324.84	-0.897535	0.125045	-7.1777	7.09e-13	3.44e-11	chr2L	21828592	21837011	+	protein_coding	tsh	up_regulated
FBgn0039118	153.262	-0.898129	0.188877	-4.75511	1.98e-06	3.2e-05	chr3R	23772997	23774127	-	protein_coding	CG10208	up_regulated
FBgn0033174	320.089	-0.899594	0.160378	-5.60919	2.03e-08	4.99e-07	chr2R	7447472	7449995	+	protein_coding	CG11125	up_regulated
FBgn0264539	36.3317	-0.901844	0.26475	-3.4064	0.000658261	0.0049432	chr2R	13224174	13224462	-	lincRNA	CR43918	up_regulated
FBgn0029131	698.167	-0.907132	0.1601	-5.66604	1.46e-08	3.68e-07	chr2R	6648653	6652842	+	protein_coding	Debcl	up_regulated
FBgn0266902	21.9879	-0.910888	0.27873	-3.26799	0.00108315	0.00748675	chr2L	21889757	21891095	-	lincRNA	CR45362	up_regulated
FBgn0039415	35.8243	-0.91249	0.239025	-3.81756	0.00013478	0.00129055	chr3R	26133153	26137148	+	protein_coding	CG6142	up_regulated
FBgn0011764	3126.74	-0.913686	0.126238	-7.23781	4.56e-13	2.22e-11	chrX	16333611	16340624	+	protein_coding	Dsp1	up_regulated
FBgn0029877	18.0968	-0.919079	0.289087	-3.17925	0.00147658	0.00971002	chrX	6589289	6590646	+	protein_coding	CG17717	up_regulated
FBgn0039525	330.809	-0.921298	0.165174	-5.57775	2.44e-08	5.89e-07	chr3R	27559378	27561319	-	protein_coding	CG5646	up_regulated
FBgn0086365	3862.95	-0.923475	0.125325	-7.36866	1.72e-13	8.77e-12	chr3R	24273028	24275728	+	protein_coding	Orct2	up_regulated
FBgn0014031	31.1763	-0.923568	0.295325	-3.12729	0.00176423	0.0112755	chrX	6528947	6530726	+	protein_coding	Spat	up_regulated
FBgn0032262	132.402	-0.928306	0.19452	-4.77229	1.82e-06	2.97e-05	chr2L	10507858	10510453	-	protein_coding	CG7384	up_regulated
FBgn0260932	55.2096	-0.928473	0.258672	-3.58938	0.000331467	0.0027759	chr2R	11886066	11887603	+	protein_coding	cuff	up_regulated
FBgn0259685	372.362	-0.931026	0.147067	-6.33061	2.44e-10	8.58e-09	chr3R	24295077	24314541	+	protein_coding	crb	up_regulated
FBgn0034354	149.503	-0.940193	0.206877	-4.54469	5.5e-06	7.85e-05	chr2R	18503607	18505025	+	protein_coding	GstE11	up_regulated
FBgn0032013	62.1968	-0.940269	0.239473	-3.92642	8.62e-05	0.00087916	chr2L	8303428	8305376	+	protein_coding	Scgalpha	up_regulated
FBgn0034117	505.102	-0.942152	0.118983	-7.91836	2.41e-15	1.47e-13	chr2R	16341250	16344182	-	protein_coding	CG7997	up_regulated
FBgn0030085	223.221	-0.945308	0.191558	-4.93485	8.02e-07	1.42e-05	chrX	9088366	9089314	+	protein_coding	CG6999	up_regulated
FBgn0052706	59.9988	-0.945636	0.26919	-3.5129	0.000443252	0.00351901	chrX	9087128	9088073	+	protein_coding	CG32706	up_regulated
FBgn0267635	524.387	-0.951604	0.11018	-8.6368	5.78e-18	4.75e-16	chr3L	20404269	20407558	+	lincRNA	CR45973	up_regulated
FBgn0030964	61.1266	-0.952525	0.251765	-3.7834	0.000154703	0.00145014	chrX	18832681	18842901	+	protein_coding	Pvf1	up_regulated
FBgn0035097	105.918	-0.954171	0.177985	-5.36096	8.28e-08	1.81e-06	chr3L	73944	75332	-	protein_coding	CG13405	up_regulated
FBgn0030683	261.337	-0.955475	0.149665	-6.38408	1.72e-10	6.25e-09	chrX	15749165	15751737	+	protein_coding	CG8239	up_regulated
FBgn0037754	906.016	-0.9558	0.0965769	-9.89679	4.3e-23	5.6e-21	chr3R	9784652	9789323	+	protein_coding	CG8500	up_regulated
FBgn0052373	53.5351	-0.955804	0.295738	-3.23193	0.00122956	0.0082844	chr3L	7650547	7759123	+	protein_coding	CG32373	up_regulated
FBgn0261803	59.2692	-0.956115	0.242745	-3.93877	8.19e-05	0.000842354	chrX	5296065	5306288	+	protein_coding	CG42749	up_regulated
FBgn0003308	33.0146	-0.961904	0.247161	-3.89181	9.95e-05	0.00099648	chr3R	13032527	13038020	+	protein_coding	ry	up_regulated
FBgn0052476	141.208	-0.962871	0.211794	-4.54626	5.46e-06	7.81e-05	chr3L	247490	250305	+	protein_coding	mthl14	up_regulated
FBgn0032965	110.325	-0.970198	0.18441	-5.26111	1.43e-07	3e-06	chr2L	21896665	21898289	-	protein_coding	CG11629	up_regulated
FBgn0032192	51.906	-0.973651	0.268454	-3.62688	0.000286868	0.00245041	chr2L	10207084	10209744	-	protein_coding	CG5731	up_regulated
FBgn0031184	93.4925	-0.979583	0.186809	-5.24376	1.57e-07	3.26e-06	chrX	22447182	22449491	-	protein_coding	CG14615	up_regulated
FBgn0265276	476.565	-0.98815	0.128911	-7.66535	1.78e-14	1.01e-12	chr3R	11765037	11779128	-	protein_coding	l(3)neo38	up_regulated
FBgn0010194	611.486	-0.991151	0.141829	-6.98837	2.78e-12	1.28e-10	chrX	18501400	18505405	-	protein_coding	Wnt5	up_regulated
FBgn0025456	53.3075	-0.992458	0.251217	-3.95059	7.8e-05	0.000807219	chr3R	17393271	17394640	-	protein_coding	CREG	up_regulated
FBgn0031384	102.585	-0.993871	0.178548	-5.5664	2.6e-08	6.23e-07	chr2L	2009858	2030788	+	protein_coding	CG4238	up_regulated
FBgn0033785	102.813	-0.99462	0.211387	-4.70521	2.54e-06	3.99e-05	chr2R	12936890	12940412	+	protein_coding	Sans	up_regulated
FBgn0031464	68.2484	-0.995066	0.245525	-4.05282	5.06e-05	0.000553495	chr2L	2815969	2830248	-	protein_coding	Duox	up_regulated
FBgn0014395	27.3686	-0.995837	0.268327	-3.71128	0.000206214	0.0018424	chrX	22449736	22451463	+	protein_coding	tilB	up_regulated
FBgn0030347	184.125	-1.00344	0.165698	-6.05584	1.4e-09	4.25e-08	chrX	11873318	11875346	+	protein_coding	CG15739	up_regulated
FBgn0031307	677.641	-1.00488	0.241453	-4.16179	3.16e-05	0.000367971	chr2L	1143200	1147395	+	protein_coding	MFS3	up_regulated
FBgn0030501	1416.85	-1.00773	0.159584	-6.31472	2.71e-10	9.42e-09	chrX	13612130	13613228	+	protein_coding	BthD	up_regulated
FBgn0030005	16.8829	-1.01112	0.301567	-3.3529	0.000799699	0.00581728	chrX	8135823	8137046	+	protein_coding	CG2120	up_regulated
FBgn0033921	323.012	-1.01329	0.248217	-4.08228	4.46e-05	0.000492311	chr2R	14300102	14302353	-	protein_coding	tej	up_regulated
FBgn0265418	8.67197	-1.01547	0.323927	-3.13488	0.00171925	0.0110342	chr3R	8089756	8090285	+	lincRNA	CR44330	up_regulated
FBgn0026582	368.083	-1.01745	0.155804	-6.53034	6.56e-11	2.55e-09	chr2R	21146202	21147608	+	protein_coding	Hmg-2	up_regulated
FBgn0050010	108.962	-1.01937	0.209868	-4.8572	1.19e-06	2.03e-05	chr2R	9863650	9864576	+	protein_coding	CG30010	up_regulated
FBgn0030057	405.625	-1.02093	0.190313	-5.36449	8.12e-08	1.78e-06	chrX	8688626	8690227	-	protein_coding	Ppt1	up_regulated
FBgn0029507	823.504	-1.02226	0.115632	-8.84061	9.52e-19	8.56e-17	chr2R	7009497	7011739	-	protein_coding	Tsp42Ed	up_regulated
FBgn0026562	10580.5	-1.02633	0.170815	-6.00847	1.87e-09	5.53e-08	chr3R	26869237	26871995	-	protein_coding	BM-40-SPARC	up_regulated
FBgn0266619	110.413	-1.03335	0.193733	-5.33389	9.61e-08	2.06e-06	chr4	459767	461413	+	lincRNA	CR45126	up_regulated
FBgn0023507	480.508	-1.034	0.179305	-5.76671	8.08e-09	2.14e-07	chrX	2141488	2144937	+	protein_coding	CG3835	up_regulated
FBgn0029970	125.914	-1.03871	0.18008	-5.76805	8.02e-09	2.13e-07	chrX	7889065	7891646	-	protein_coding	Nek2	up_regulated
FBgn0260429	22.1314	-1.04012	0.323655	-3.21367	0.00131049	0.00877436	chr2R	15613853	15657214	+	protein_coding	CG42524	up_regulated
FBgn0263113	151.269	-1.04096	0.183816	-5.66305	1.49e-08	3.74e-07	chr2R	17539321	17544353	+	protein_coding	CG43370	up_regulated
FBgn0085317	64.1304	-1.0416	0.292211	-3.56457	0.000364455	0.00300275	chr3R	22446762	22447263	-	protein_coding	CG34288	up_regulated
FBgn0046756	53.6924	-1.04503	0.216456	-4.82792	1.38e-06	2.33e-05	chr3R	31767972	31769423	+	lincRNA	pncr017:3R	up_regulated
FBgn0002709	110.879	-1.05087	0.205168	-5.12201	3.02e-07	5.91e-06	chrX	17135984	17142996	-	protein_coding	mei-218	up_regulated
FBgn0030985	60.7498	-1.06224	0.23339	-4.55136	5.33e-06	7.67e-05	chrX	19135080	19135868	-	protein_coding	Obp18a	up_regulated
FBgn0031703	230.418	-1.0694	0.190981	-5.59952	2.15e-08	5.26e-07	chr2L	5339131	5342234	-	protein_coding	CG12512	up_regulated
FBgn0037153	895.587	-1.07608	0.233677	-4.605	4.12e-06	6.13e-05	chr3L	22136089	22247702	+	protein_coding	olf413	up_regulated
FBgn0086031	21.3216	-1.0767	0.297332	-3.6212	0.000293243	0.0024949	chr2L	865365	865493	-	snoRNA	snoRNA:Me28S-U1230	up_regulated
FBgn0000053	874.982	-1.084	0.167691	-6.46428	1.02e-10	3.86e-09	chr2L	7014622	7023898	-	protein_coding	ade3	up_regulated
FBgn0035868	221.208	-1.08466	0.158979	-6.82267	8.94e-12	3.88e-10	chr3L	8302363	8304059	-	protein_coding	CG7194	up_regulated
FBgn0033110	72.7626	-1.09098	0.244808	-4.45648	8.33e-06	0.000113704	chr2R	6872995	6875819	-	protein_coding	CG9447	up_regulated
FBgn0027546	73.6414	-1.0961	0.216231	-5.06912	4e-07	7.61e-06	chrX	5997507	6000797	-	protein_coding	CG4766	up_regulated
FBgn0034928	41.5924	-1.09664	0.236296	-4.64095	3.47e-06	5.26e-05	chr2R	23903749	23905269	+	protein_coding	CG13562	up_regulated
FBgn0054008	89.109	-1.10505	0.236245	-4.67757	2.9e-06	4.5e-05	chr3R	20580682	20581522	-	protein_coding	CG34008	up_regulated
FBgn0053099	49.1164	-1.11277	0.267979	-4.15246	3.29e-05	0.000380807	chr3R	22528919	22530572	-	protein_coding	CG33099	up_regulated
FBgn0038966	452.453	-1.11632	0.115159	-9.69371	3.21e-22	3.98e-20	chr3R	22423315	22424929	-	protein_coding	pinta	up_regulated
FBgn0033809	170.14	-1.11753	0.192544	-5.80401	6.47e-09	1.75e-07	chr2R	13215658	13219247	-	protein_coding	CG4630	up_regulated
FBgn0032228	68.9913	-1.12343	0.265645	-4.22909	2.35e-05	0.000283642	chr2L	10354742	10356597	-	protein_coding	CG5367	up_regulated
FBgn0032957	2282.59	-1.12368	0.147212	-7.63309	2.29e-14	1.28e-12	chr2L	21663805	21677530	-	protein_coding	CG2225	up_regulated
FBgn0052017	201.064	-1.1264	0.167998	-6.70486	2.02e-11	8.38e-10	chr4	1137829	1162158	-	protein_coding	CG32017	up_regulated
FBgn0028572	16.3866	-1.13059	0.315184	-3.58708	0.000334407	0.00279269	chr2L	5060814	5070750	+	protein_coding	qtc	up_regulated
FBgn0267237	19.3964	-1.14628	0.299761	-3.82399	0.000131312	0.00126528	chr3L	20395393	20395851	-	lincRNA	CR45677	up_regulated
FBgn0002778	1978.8	-1.15623	0.11398	-10.1441	3.52e-24	5.62e-22	chr3L	14985099	14991667	+	protein_coding	mnd	up_regulated
FBgn0036330	133.363	-1.16189	0.216822	-5.3587	8.38e-08	1.82e-06	chr3L	13006816	13007881	+	protein_coding	CG11263	up_regulated
FBgn0031971	1779.95	-1.16326	0.147632	-7.87946	3.29e-15	1.98e-13	chr2L	7998868	7999676	+	protein_coding	Sirup	up_regulated
FBgn0262902	30.5916	-1.16557	0.277544	-4.1996	2.67e-05	0.000317471	chr2R	24793806	24795772	+	lincRNA	CR43257	up_regulated
FBgn0037513	663.278	-1.17557	0.172614	-6.81042	9.73e-12	4.19e-10	chr3R	7747912	7750079	-	protein_coding	pyd3	up_regulated
FBgn0001137	460.607	-1.18709	0.15881	-7.47492	7.72e-14	4.07e-12	chr2L	8431085	8433598	-	protein_coding	grk	up_regulated
FBgn0033115	35.3657	-1.1881	0.287476	-4.13288	3.58e-05	0.000409427	chr2R	6885551	6888262	+	protein_coding	Spn42De	up_regulated
FBgn0035209	420.032	-1.18949	0.248712	-4.78261	1.73e-06	2.84e-05	chr3L	1331743	1332326	+	protein_coding	msd1	up_regulated
FBgn0086608	70.0551	-1.19121	0.213943	-5.56791	2.58e-08	6.19e-07	chr3R	4391710	4394259	-	protein_coding	CG34112	up_regulated
FBgn0015037	68.1917	-1.2008	0.294864	-4.07237	4.65e-05	0.00051214	chr2R	9240040	9242139	+	protein_coding	Cyp4p1	up_regulated
FBgn0040658	29.0138	-1.20367	0.28264	-4.25866	2.06e-05	0.000253184	chr2R	22669144	22670622	+	protein_coding	CG13516	up_regulated
FBgn0031717	296.942	-1.20455	0.185926	-6.47865	9.25e-11	3.52e-09	chr2L	5547085	5549614	+	protein_coding	Oscillin	up_regulated
FBgn0039094	1596.56	-1.21031	0.20014	-6.04733	1.47e-09	4.46e-08	chr3R	23602506	23605495	-	protein_coding	CG10184	up_regulated
FBgn0030362	3026.66	-1.21385	0.200816	-6.04459	1.5e-09	4.52e-08	chrX	12012376	12017375	+	protein_coding	regucalcin	up_regulated
FBgn0004598	1803.96	-1.2261	0.135028	-9.0803	1.08e-19	1.07e-17	chrX	16373085	16381782	+	protein_coding	Fur2	up_regulated
FBgn0038302	316.106	-1.22792	0.148617	-8.26231	1.43e-16	9.85e-15	chr3R	15213973	15214845	+	protein_coding	CG4210	up_regulated
FBgn0031148	561.931	-1.23817	0.207715	-5.96092	2.51e-09	7.24e-08	chrX	21045137	21049096	+	protein_coding	Cbs	up_regulated
FBgn0034800	78.7837	-1.23958	0.199902	-6.20094	5.61e-10	1.86e-08	chr2R	22932034	22934077	-	protein_coding	CG3788	up_regulated
FBgn0032598	208.562	-1.24871	0.15545	-8.03289	9.52e-16	6.17e-14	chr2L	16738849	16742610	+	protein_coding	ChLD3	up_regulated
FBgn0028425	4902.73	-1.25834	0.151292	-8.3173	9e-17	6.45e-15	chr2L	12051754	12056042	-	protein_coding	JhI-21	up_regulated
FBgn0050414	239.144	-1.25862	0.218222	-5.76761	8.04e-09	2.13e-07	chr2R	23384199	23385468	-	protein_coding	CG30414	up_regulated
FBgn0030583	53.3033	-1.26063	0.262801	-4.79688	1.61e-06	2.67e-05	chrX	14836724	14837330	+	protein_coding	CG14410	up_regulated
FBgn0051974	471.569	-1.26178	0.178004	-7.08848	1.36e-12	6.41e-11	chr2L	141076	143091	-	protein_coding	CG31974	up_regulated
FBgn0052436	330.07	-1.26193	0.221568	-5.69542	1.23e-08	3.12e-07	chr3L	21344032	21355049	+	protein_coding	CG32436	up_regulated
FBgn0039129	1038.53	-1.26928	0.235859	-5.3815	7.39e-08	1.63e-06	chr3R	23932728	23933530	-	protein_coding	RpS19b	up_regulated
FBgn0039886	55.1534	-1.2781	0.250513	-5.1019	3.36e-07	6.51e-06	chr3R	31978120	31990909	+	protein_coding	CG2003	up_regulated
FBgn0052813	110.036	-1.3042	0.1871	-6.97063	3.16e-12	1.44e-10	chrX	1380913	1392843	+	protein_coding	CG32813	up_regulated
FBgn0038149	307.322	-1.32512	0.143379	-9.24206	2.42e-20	2.61e-18	chr3R	13398525	13401862	-	protein_coding	GILT1	up_regulated
FBgn0010097	340.642	-1.32684	0.209575	-6.33109	2.43e-10	8.58e-09	chr2L	19183862	19185726	-	protein_coding	gammaTub37C	up_regulated
FBgn0032161	86.6665	-1.35093	0.2256	-5.98814	2.12e-09	6.25e-08	chr2L	9920159	9921459	+	protein_coding	CG4594	up_regulated
FBgn0054033	9.75335	-1.35895	0.324181	-4.19194	2.77e-05	0.000327306	chr2R	9820562	9821186	+	protein_coding	CG34033	up_regulated
FBgn0053465	17.2976	-1.36481	0.299863	-4.55143	5.33e-06	7.67e-05	chr2R	15819113	15821114	-	protein_coding	CG33465	up_regulated
FBgn0038105	473.343	-1.36525	0.226483	-6.02804	1.66e-09	4.95e-08	chr3R	12993394	12995147	-	protein_coding	yellow-f2	up_regulated
FBgn0031689	181.668	-1.38068	0.197276	-6.99872	2.58e-12	1.19e-10	chr2L	5210459	5212445	+	protein_coding	Cyp28d1	up_regulated
FBgn0000533	146.965	-1.4318	0.228645	-6.26212	3.8e-10	1.3e-08	chr3R	15328728	15330408	+	protein_coding	ea	up_regulated
FBgn0035727	532.434	-1.43892	0.21503	-6.69173	2.21e-11	9.06e-10	chr3L	6971578	6972467	-	protein_coding	CG10063	up_regulated
FBgn0033431	523.227	-1.45437	0.227261	-6.39956	1.56e-10	5.7e-09	chr2R	9589049	9590443	+	protein_coding	CG1827	up_regulated
FBgn0063492	659.298	-1.45439	0.166307	-8.7452	2.23e-18	1.9e-16	chr2R	18407833	18408955	+	protein_coding	GstE8	up_regulated
FBgn0035445	684.164	-1.4659	0.217608	-6.73643	1.62e-11	6.83e-10	chr3L	3378267	3380083	+	protein_coding	CG12014	up_regulated
FBgn0034411	53.5083	-1.47778	0.25584	-5.77619	7.64e-09	2.04e-07	chr2R	18977513	18979279	+	protein_coding	CG18605	up_regulated
FBgn0263492	31.5678	-1.48931	0.278806	-5.34176	9.2e-08	1.99e-06	chr3L	9378159	9381119	+	lincRNA	CR43481	up_regulated
FBgn0025383	38.3316	-1.48938	0.288561	-5.1614	2.45e-07	4.87e-06	chrX	1472521	1473727	+	protein_coding	CG14780	up_regulated
FBgn0086450	1833.01	-1.5082	0.155196	-9.71803	2.53e-22	3.18e-20	chrX	9196807	9201820	-	protein_coding	su(r)	up_regulated
FBgn0261055	47.7094	-1.51004	0.261733	-5.76942	7.95e-09	2.12e-07	chr2L	5942622	5943304	-	protein_coding	Sfp26Ad	up_regulated
FBgn0013773	359.863	-1.51315	0.155409	-9.73655	2.11e-22	2.68e-20	chr2R	14871365	14873705	+	protein_coding	Cyp6a22	up_regulated
FBgn0267611	59.0692	-1.5238	0.202399	-7.52871	5.12e-14	2.77e-12	chr2L	9948907	9951122	+	lincRNA	CR45949	up_regulated
FBgn0026718	595.972	-1.52773	0.193915	-7.87835	3.32e-15	1.99e-13	chr2L	8449690	8463994	-	protein_coding	fu12	up_regulated
FBgn0034403	591.44	-1.54991	0.144435	-10.7308	7.29e-27	1.53e-24	chr2R	18851906	18853043	-	protein_coding	CG18190	up_regulated
FBgn0036502	330.031	-1.55587	0.140122	-11.1037	1.2e-28	2.86e-26	chr3L	15505187	15508252	-	protein_coding	CG7841	up_regulated
FBgn0030051	165.946	-1.59544	0.222447	-7.17222	7.38e-13	3.57e-11	chrX	8571098	8573593	-	protein_coding	spirit	up_regulated
FBgn0031762	180.987	-1.74884	0.210673	-8.30119	1.03e-16	7.34e-15	chr2L	6007363	6012338	-	protein_coding	CG9098	up_regulated
FBgn0022702	825.753	-1.79321	0.241399	-7.42843	1.1e-13	5.7e-12	chr3L	1752327	1755934	-	protein_coding	Cht2	up_regulated
FBgn0029750	146.03	-2.04101	0.202027	-10.1026	5.38e-24	8.33e-22	chrX	5302987	5305691	-	protein_coding	CG3323	up_regulated
FBgn0266253	174.833	4.03871	0.280096	14.419	3.93e-47	2.21e-44	chr3R	25496077	25496478	-	lincRNA	CR44948	down_regulated
FBgn0028482	255.509	3.97279	0.24381	16.2946	1.08e-59	8.23e-57	chr2L	4324553	4331830	+	protein_coding	CG16857	down_regulated
FBgn0011785	23037.5	3.87134	0.198511	19.5018	1.06e-84	2.83e-81	chr3R	24318999	24328619	+	protein_coding	BRWD3	down_regulated
FBgn0036419	102.918	3.47289	0.239679	14.4897	1.41e-47	8.84e-45	chr3L	14329345	14329885	+	protein_coding	CG13482	down_regulated
FBgn0262570	267.904	3.46343	0.201438	17.1935	2.97e-66	3.53e-63	chr2R	17477564	17486220	-	protein_coding	CG43110	down_regulated
FBgn0041579	81.8525	3.39884	0.258258	13.1606	1.48e-39	6.32e-37	chr2R	13393704	13394667	+	protein_coding	AttC	down_regulated
FBgn0038595	459.582	3.23567	0.192985	16.7665	4.29e-63	3.82e-60	chr3R	18278180	18279522	-	protein_coding	CG7142	down_regulated
FBgn0013772	716.48	3.18821	0.139009	22.9352	2.07e-116	7.37e-113	chr2R	14887170	14889010	-	protein_coding	Cyp6a8	down_regulated
FBgn0263980	274.982	2.96298	0.173084	17.1188	1.07e-65	1.15e-62	chr2R	15401095	15471884	+	protein_coding	CG43729	down_regulated
FBgn0053462	165.056	2.87712	0.231045	12.4526	1.35e-35	4.52e-33	chr2R	15696793	15698010	+	protein_coding	CG33462	down_regulated
FBgn0263236	252.023	2.87049	0.200222	14.3365	1.29e-46	6.91e-44	chr3R	29244960	29250451	-	protein_coding	SP1029	down_regulated
FBgn0038290	6628.76	2.8487	0.0840987	33.8733	1.65e-251	1.76e-247	chr3R	15135137	15137004	-	protein_coding	CG6912	down_regulated
FBgn0262569	46.5235	2.81698	0.271986	10.3571	3.89e-25	6.7e-23	chr2R	18867847	18868167	-	protein_coding	CG43109	down_regulated
FBgn0034406	1612	2.79508	0.239896	11.6512	2.26e-31	6.04e-29	chr2R	18860374	18862078	-	protein_coding	Jheh3	down_regulated
FBgn0050197	82.5115	2.78739	0.291788	9.5528	1.26e-21	1.53e-19	chr2R	14514029	14514992	+	protein_coding	CG30197	down_regulated
FBgn0014865	3769.81	2.78132	0.223717	12.4323	1.75e-35	5.65e-33	chr2R	15408845	15409113	+	protein_coding	Mtk	down_regulated
FBgn0259163	345.265	2.72602	0.216261	12.6052	1.98e-36	7.04e-34	chr3L	9734011	9760395	-	protein_coding	CG42268	down_regulated
FBgn0030816	389.104	2.71562	0.148081	18.3387	4.06e-75	6.2e-72	chrX	17091853	17098488	+	protein_coding	CG16700	down_regulated
FBgn0262007	136.97	2.6681	0.248301	10.7454	6.23e-27	1.33e-24	chr3L	10095753	10098115	-	protein_coding	CG42825	down_regulated
FBgn0050148	86.2803	2.6495	0.257742	10.2797	8.7e-25	1.45e-22	chr2R	20546594	20547658	-	protein_coding	CG30148	down_regulated
FBgn0087007	238.532	2.63378	0.198085	13.2962	2.44e-40	1.08e-37	chr3L	14412827	14536276	-	protein_coding	bbg	down_regulated
FBgn0261632	420.64	2.5996	0.150983	17.2179	1.95e-66	2.6e-63	chr2R	14639360	14639762	+	lincRNA	CR42715	down_regulated
FBgn0035076	288.955	2.59709	0.274023	9.47763	2.6e-21	3.01e-19	chr2R	24888627	24891023	-	protein_coding	Ance-5	down_regulated
FBgn0033949	1975.59	2.5468	0.205315	12.4044	2.47e-35	7.55e-33	chr2R	14629909	14631023	+	protein_coding	CG10131	down_regulated
FBgn0031389	923.121	2.5429	0.159571	15.9358	3.57e-57	2.39e-54	chr2L	2127308	2129237	-	protein_coding	CG4259	down_regulated
FBgn0085194	24.5642	2.53903	0.318148	7.98066	1.46e-15	9.31e-14	chr2L	14713749	14714526	+	protein_coding	CG34165	down_regulated
FBgn0016032	261.608	2.51759	0.148413	16.9634	1.53e-64	1.49e-61	chr2R	7049237	7051964	+	protein_coding	lbm	down_regulated
FBgn0262881	2043.01	2.4993	0.226269	11.0457	2.3e-28	5.34e-26	chr2R	14638537	14638935	+	protein_coding	CG43236	down_regulated
FBgn0050090	53.1877	2.47942	0.289896	8.5528	1.2e-17	9.58e-16	chr2R	15689825	15691014	+	protein_coding	CG30090	down_regulated
FBgn0010226	601.943	2.47859	0.130527	18.9891	2.1e-80	4.49e-77	chr2R	17093245	17099501	-	protein_coding	GstS1	down_regulated
FBgn0030160	220.093	2.47427	0.231791	10.6746	1.34e-26	2.7e-24	chrX	9884441	9885044	+	protein_coding	CG9691	down_regulated
FBgn0012042	2440.33	2.46408	0.303639	8.11516	4.85e-16	3.22e-14	chr2R	14747361	14748215	+	protein_coding	AttA	down_regulated
FBgn0039239	34.1378	2.44653	0.313041	7.81536	5.48e-15	3.22e-13	chr3R	24864190	24864732	-	protein_coding	CG13641	down_regulated
FBgn0050104	414.91	2.40666	0.174435	13.7969	2.66e-43	1.29e-40	chr2R	17485001	17493169	+	protein_coding	NT5E-2	down_regulated
FBgn0037487	283.593	2.37625	0.27275	8.7122	2.98e-18	2.47e-16	chr3R	7224413	7241138	+	protein_coding	CG14608	down_regulated
FBgn0039747	69.1739	2.37287	0.252332	9.4038	5.26e-21	5.86e-19	chr3R	30134855	30149606	-	protein_coding	AdoR	down_regulated
FBgn0038420	362.479	2.35243	0.18941	12.4198	2.04e-35	6.42e-33	chr3R	16350785	16357015	-	protein_coding	CG10311	down_regulated
FBgn0010388	6251.75	2.34931	0.309839	7.58235	3.39e-14	1.86e-12	chr2R	14745960	14746714	+	protein_coding	Dro	down_regulated
FBgn0053346	85.26	2.31487	0.220881	10.4802	1.07e-25	2e-23	chr3R	28669232	28670452	+	protein_coding	CG33346	down_regulated
FBgn0036479	104.601	2.25004	0.224592	10.0183	1.27e-23	1.79e-21	chr3L	15113556	15116373	+	protein_coding	CG13458	down_regulated
FBgn0261284	22.1568	2.23843	0.300632	7.44577	9.64e-14	5.02e-12	chrX	6986485	6987188	+	protein_coding	bou	down_regulated
FBgn0029639	362.057	2.22902	0.247715	8.9983	2.29e-19	2.15e-17	chrX	2885185	2885914	-	protein_coding	CG14419	down_regulated
FBgn0036627	94.9278	2.2113	0.21127	10.4667	1.23e-25	2.26e-23	chr3L	16394585	16396880	+	protein_coding	Grp	down_regulated
FBgn0038832	1018.56	2.19842	0.135481	16.2267	3.26e-59	2.33e-56	chr3R	20842139	20844981	+	protein_coding	CG15695	down_regulated
FBgn0266417	121.55	2.19378	0.175409	12.5067	6.86e-36	2.37e-33	chr3L	16354745	16359428	-	protein_coding	CG45057	down_regulated
FBgn0033725	69.2814	2.1929	0.255126	8.59536	8.3e-18	6.72e-16	chr2R	12386665	12390057	+	protein_coding	Cpr49Ac	down_regulated
FBgn0041581	5907.88	2.15214	0.31719	6.78501	1.16e-11	4.92e-10	chr2R	14749222	14750165	+	protein_coding	AttB	down_regulated
FBgn0033518	1840.23	2.12876	0.226728	9.38905	6.05e-21	6.67e-19	chr2R	10418717	10419761	+	protein_coding	Prx2540-2	down_regulated
FBgn0004240	963.884	2.10023	0.309386	6.78838	1.13e-11	4.83e-10	chr2R	18865764	18866260	+	protein_coding	Dpt	down_regulated
FBgn0000473	38.8293	2.09629	0.263234	7.96358	1.67e-15	1.06e-13	chr2R	6779748	6781491	-	protein_coding	Cyp6a2	down_regulated
FBgn0043578	64.4585	2.08916	0.237316	8.80328	1.33e-18	1.18e-16	chr3L	16727298	16727989	-	protein_coding	PGRP-SB1	down_regulated
FBgn0033520	890.49	2.08841	0.245699	8.49988	1.9e-17	1.46e-15	chr2R	10424435	10425471	+	protein_coding	Prx2540-1	down_regulated
FBgn0038652	676.735	2.08054	0.125388	16.5929	7.85e-62	6.45e-59	chr3R	18759235	18795169	-	protein_coding	CG7720	down_regulated
FBgn0261989	1284.52	2.06767	0.218184	9.47675	2.62e-21	3.01e-19	chr2R	13570594	13572759	-	protein_coding	CG42807	down_regulated
FBgn0003162	529.399	2.04605	0.205949	9.93473	2.94e-23	3.93e-21	chr2R	21175314	21182608	+	protein_coding	Pu	down_regulated
FBgn0050151	15.8441	2.04405	0.319185	6.40396	1.51e-10	5.56e-09	chr2R	20528502	20529464	-	protein_coding	CG30151	down_regulated
FBgn0051778	39.8762	2.02735	0.291012	6.96655	3.25e-12	1.48e-10	chr2L	3704105	3705488	-	protein_coding	CG31778	down_regulated
FBgn0040281	102.875	2.0247	0.201505	10.0479	9.38e-24	1.37e-21	chr3L	1196316	1199339	+	protein_coding	Aplip1	down_regulated
FBgn0265068	19.2882	2.02194	0.302112	6.69268	2.19e-11	9.04e-10	chr3R	25491284	25493262	-	lincRNA	CR44179	down_regulated
FBgn0032810	60.2699	2.00661	0.247733	8.0999	5.5e-16	3.63e-14	chr2L	19565862	19567359	+	protein_coding	CG13077	down_regulated
FBgn0063497	1206.24	1.99804	0.0834514	23.9426	1.1e-126	5.89e-123	chr2R	18400712	18401467	+	protein_coding	GstE3	down_regulated
FBgn0085395	158.544	1.98942	0.195613	10.1702	2.69e-24	4.36e-22	chr2L	9370308	9415156	-	protein_coding	Shawl	down_regulated
FBgn0023479	11445.8	1.98565	0.168419	11.7899	4.4e-32	1.24e-29	chr3L	9074642	9092131	+	protein_coding	Tequila	down_regulated
FBgn0032601	104.086	1.9727	0.235264	8.38505	5.07e-17	3.76e-15	chr2L	16754335	16758283	+	protein_coding	yellow-b	down_regulated
FBgn0037126	524.187	1.93211	0.245585	7.86736	3.62e-15	2.16e-13	chr3L	21737705	21738430	-	protein_coding	CG14567	down_regulated
FBgn0033981	69.0138	1.92422	0.235892	8.15719	3.43e-16	2.29e-14	chr2R	14885263	14886947	-	protein_coding	Cyp6a21	down_regulated
FBgn0033033	1888.91	1.90453	0.17399	10.9462	6.93e-28	1.54e-25	chr2R	5676749	5691723	-	protein_coding	scaf	down_regulated
FBgn0034095	103.593	1.90381	0.222814	8.5444	1.29e-17	1.02e-15	chr2R	16230197	16234087	+	protein_coding	CG15701	down_regulated
FBgn0040503	56.8138	1.90003	0.242929	7.82133	5.23e-15	3.09e-13	chr2R	11414509	11415462	+	protein_coding	CG7763	down_regulated
FBgn0033724	473.8	1.89691	0.168051	11.2877	1.51e-29	3.84e-27	chr2R	12383044	12384520	+	protein_coding	CG8501	down_regulated
FBgn0034662	19.2676	1.88045	0.310082	6.06436	1.32e-09	4.06e-08	chr2R	21820661	21831409	-	protein_coding	CG13492	down_regulated
FBgn0031547	74.3405	1.84883	0.240027	7.7026	1.33e-14	7.65e-13	chr2L	3522520	3524056	-	protein_coding	Sr-CIV	down_regulated
FBgn0015576	127.958	1.84158	0.210472	8.74978	2.14e-18	1.84e-16	chr3R	7509342	7515670	-	protein_coding	alpha-Est8	down_regulated
FBgn0033469	303.577	1.83285	0.172598	10.6192	2.43e-26	4.72e-24	chr2R	9967230	9968388	+	protein_coding	CG12133	down_regulated
FBgn0002773	170.769	1.81939	0.200506	9.074	1.15e-19	1.12e-17	chr3R	30171437	30174551	-	protein_coding	Mlc2	down_regulated
FBgn0032025	434.53	1.81892	0.180908	10.0544	8.79e-24	1.3e-21	chr2L	8346619	8351112	+	protein_coding	CG7778	down_regulated
FBgn0052311	1059.28	1.81047	0.161045	11.2421	2.53e-29	6.3e-27	chr3L	2117465	2151700	-	protein_coding	zormin	down_regulated
FBgn0034602	45.396	1.80576	0.277141	6.51566	7.24e-11	2.76e-09	chr2R	21193570	21199431	+	protein_coding	Lapsyn	down_regulated
FBgn0038530	3685.53	1.79479	0.317619	5.65077	1.6e-08	3.98e-07	chr3R	17625267	17626086	+	protein_coding	AttD	down_regulated
FBgn0262983	132.983	1.78228	0.195633	9.11032	8.21e-20	8.28e-18	chr3R	14234983	14244677	-	protein_coding	CG43291	down_regulated
FBgn0036877	57.0586	1.78033	0.242377	7.34528	2.05e-13	1.04e-11	chr3L	19501009	19503870	-	protein_coding	CG9452	down_regulated
FBgn0038243	312.999	1.78028	0.270357	6.58491	4.55e-11	1.79e-09	chr3R	14567610	14568847	-	protein_coding	CG8066	down_regulated
FBgn0031939	31.1608	1.78026	0.295507	6.02442	1.7e-09	5.05e-08	chr2L	7727156	7732670	-	protein_coding	CG13796	down_regulated
FBgn0032139	74.3447	1.7595	0.221004	7.96141	1.7e-15	1.07e-13	chr2L	9729939	9730945	+	protein_coding	CG13116	down_regulated
FBgn0015541	785.92	1.74557	0.243804	7.15972	8.08e-13	3.87e-11	chr3R	26915760	26945309	+	protein_coding	sda	down_regulated
FBgn0038647	77.4106	1.73713	0.218203	7.96109	1.71e-15	1.07e-13	chr3R	18732680	18733034	+	protein_coding	CG14302	down_regulated
FBgn0042146	47.831	1.73571	0.254244	6.82696	8.67e-12	3.78e-10	chrX	990517	991184	+	protein_coding	CG18823	down_regulated
FBgn0264489	34.172	1.71992	0.280029	6.14192	8.15e-10	2.59e-08	chr3L	9813846	9834345	+	protein_coding	CG43897	down_regulated
FBgn0036560	83.0016	1.71577	0.29693	5.77837	7.54e-09	2.03e-07	chr3L	16035484	16037227	+	protein_coding	CG5895	down_regulated
FBgn0053516	77.7531	1.69278	0.265386	6.37856	1.79e-10	6.45e-09	chr2L	2058789	2109878	-	protein_coding	dpr3	down_regulated
FBgn0038179	37.966	1.68511	0.285632	5.89958	3.64e-09	1.02e-07	chr3R	13765755	13767103	+	protein_coding	CG9312	down_regulated
FBgn0013949	57.094	1.6799	0.2818	5.9613	2.5e-09	7.24e-08	chr3R	24865349	24867651	+	protein_coding	Ela	down_regulated
FBgn0011286	43.7283	1.67524	0.316206	5.29793	1.17e-07	2.49e-06	chr2R	8860363	8888097	+	protein_coding	RyR	down_regulated
FBgn0015032	10.3097	1.67419	0.322571	5.19015	2.1e-07	4.24e-06	chr3R	30894037	30900688	+	protein_coding	Cyp4c3	down_regulated
FBgn0033987	177.97	1.66612	0.195125	8.53871	1.36e-17	1.06e-15	chr2R	14963291	14980795	+	protein_coding	ckn	down_regulated
FBgn0037906	356.973	1.6627	0.255169	6.51605	7.22e-11	2.76e-09	chr3R	11452848	11460552	-	protein_coding	PGRP-LB	down_regulated
FBgn0035452	360.439	1.66173	0.166049	10.0074	1.41e-23	1.96e-21	chr3L	3612191	3615244	+	protein_coding	CG10359	down_regulated
FBgn0032187	51.8492	1.63704	0.250854	6.52587	6.76e-11	2.62e-09	chr2L	10144775	10156407	+	protein_coding	CG4839	down_regulated
FBgn0051116	640.991	1.62798	0.179125	9.08854	1e-19	1e-17	chr3R	11797243	11813207	-	protein_coding	ClC-a	down_regulated
FBgn0051038	360.097	1.62767	0.132389	12.2946	9.69e-35	2.88e-32	chr3R	29877058	29903231	+	protein_coding	CG31038	down_regulated
FBgn0034221	75.4144	1.62612	0.246721	6.59092	4.37e-11	1.73e-09	chr2R	17453398	17455729	+	protein_coding	CG10764	down_regulated
FBgn0004108	775.165	1.62135	0.165962	9.76944	1.52e-22	1.96e-20	chr3L	16766071	16777465	+	protein_coding	Nrt	down_regulated
FBgn0027843	50.0911	1.60705	0.266817	6.02306	1.71e-09	5.08e-08	chr3L	12177600	12183347	+	protein_coding	CAH2	down_regulated
FBgn0053056	1278.71	1.60348	0.125404	12.7865	1.95e-37	8.02e-35	chr3L	21198260	21203232	-	protein_coding	CG33056	down_regulated
FBgn0026593	202.398	1.60241	0.168355	9.51804	1.76e-21	2.07e-19	chr3L	2189159	2192221	-	protein_coding	CG5707	down_regulated
FBgn0032638	88.4823	1.60117	0.206216	7.7645	8.2e-15	4.76e-13	chr2L	17454262	17455923	-	protein_coding	SPH93	down_regulated
FBgn0039678	74.493	1.59951	0.315086	5.07642	3.85e-07	7.38e-06	chr3R	29671656	29672334	+	protein_coding	Obp99a	down_regulated
FBgn0264815	300.581	1.59448	0.194331	8.20499	2.31e-16	1.56e-14	chr2L	11814155	11928572	-	protein_coding	Pde1c	down_regulated
FBgn0037486	19.4885	1.59367	0.322949	4.93474	8.03e-07	1.42e-05	chr3R	7217678	7219705	-	protein_coding	CG14605	down_regulated
FBgn0034198	1914.26	1.58847	0.160095	9.92206	3.34e-23	4.4e-21	chr2R	17134128	17135345	+	protein_coding	CG11400	down_regulated
FBgn0038198	757.397	1.57637	0.1755	8.98213	2.66e-19	2.47e-17	chr3R	14089516	14092425	+	protein_coding	Npc2b	down_regulated
FBgn0038199	34.6482	1.57307	0.275513	5.70958	1.13e-08	2.92e-07	chr3R	14092503	14096835	-	protein_coding	CCHa1	down_regulated
FBgn0262481	520.958	1.55458	0.322253	4.82411	1.41e-06	2.37e-05	chr2R	18864620	18865218	-	protein_coding	CG43071	down_regulated
FBgn0029114	2846.88	1.54839	0.121738	12.719	4.64e-37	1.84e-34	chr3L	15235618	15242832	+	protein_coding	Tollo	down_regulated
FBgn0034094	584.901	1.53767	0.211366	7.2749	3.47e-13	1.72e-11	chr2R	16226500	16229869	+	protein_coding	Tsf3	down_regulated
FBgn0032381	9.77668	1.53446	0.322331	4.76051	1.93e-06	3.13e-05	chr2L	11847225	11849169	+	protein_coding	Mal-B1	down_regulated
FBgn0038042	29.1804	1.53327	0.274129	5.59323	2.23e-08	5.43e-07	chr3R	12421235	12422429	-	protein_coding	Scgbeta	down_regulated
FBgn0037936	16.5476	1.53104	0.313079	4.89027	1.01e-06	1.74e-05	chr3R	11688380	11690051	-	protein_coding	CG6908	down_regulated
FBgn0039789	211.354	1.53083	0.323125	4.73758	2.16e-06	3.45e-05	chr3R	30584019	30587302	-	protein_coding	CG9717	down_regulated
FBgn0028886	213.137	1.52583	0.191844	7.9535	1.81e-15	1.12e-13	chr2L	14844992	14851749	-	protein_coding	CG15279	down_regulated
FBgn0033950	16.2083	1.51519	0.306369	4.94566	7.59e-07	1.36e-05	chr2R	14640213	14640626	-	protein_coding	CG12862	down_regulated
FBgn0034443	1053.73	1.51378	0.175759	8.61279	7.13e-18	5.82e-16	chr2R	19396214	19396772	-	protein_coding	cer	down_regulated
FBgn0027578	1464.7	1.51186	0.150103	10.0722	7.33e-24	1.12e-21	chr3R	28883692	28886015	+	protein_coding	CG14526	down_regulated
FBgn0011706	1173.35	1.51082	0.221616	6.81728	9.28e-12	4.01e-10	chr3L	18397534	18398435	-	protein_coding	rpr	down_regulated
FBgn0262353	72.9076	1.50455	0.227205	6.62197	3.54e-11	1.42e-09	chr2L	12507938	12508504	+	lincRNA	CR43051	down_regulated
FBgn0027611	3744.45	1.50139	0.0812305	18.4831	2.83e-76	5.03e-73	chr2L	10457657	10462472	+	protein_coding	LM408	down_regulated
FBgn0054034	49.8407	1.50091	0.30463	4.92699	8.35e-07	1.47e-05	chr3R	21738344	21739110	-	protein_coding	CG34034	down_regulated
FBgn0031470	327.992	1.49363	0.234759	6.36238	1.99e-10	7.12e-09	chr2L	2844600	2845734	-	protein_coding	CG18557	down_regulated
FBgn0043025	73.6579	1.49316	0.24184	6.17415	6.65e-10	2.15e-08	chr3L	17754935	17764158	-	protein_coding	Msi	down_regulated
FBgn0014949	211.852	1.49027	0.249317	5.97742	2.27e-09	6.62e-08	chr3R	22586148	22586625	-	protein_coding	btn	down_regulated
FBgn0039315	41.5244	1.48991	0.295916	5.0349	4.78e-07	8.95e-06	chr3R	25287473	25288930	+	protein_coding	CG13658	down_regulated
FBgn0259224	344.519	1.48631	0.238671	6.22747	4.74e-10	1.58e-08	chr3L	3472446	3510895	+	protein_coding	CG42324	down_regulated
FBgn0038353	1435.67	1.48283	0.120668	12.2885	1.04e-34	3.02e-32	chr3R	15695240	15697142	+	protein_coding	CG5399	down_regulated
FBgn0267758	218.103	1.47773	0.191623	7.71167	1.24e-14	7.17e-13	chr3R	23052915	23057984	+	lincRNA	CR46089	down_regulated
FBgn0000036	51.8256	1.47472	0.241201	6.11406	9.71e-10	3.04e-08	chr3R	24393895	24457157	-	protein_coding	nAChRalpha1	down_regulated
FBgn0034407	15099.4	1.46982	0.322292	4.56053	5.1e-06	7.39e-05	chr2R	18867390	18867895	+	protein_coding	DptB	down_regulated
FBgn0033958	35.4207	1.46769	0.257625	5.69701	1.22e-08	3.1e-07	chr2R	14739358	14745335	-	protein_coding	CG12858	down_regulated
FBgn0021738	21.9993	1.46593	0.30937	4.73844	2.15e-06	3.45e-05	chrX	3793222	3797339	+	protein_coding	Crg-1	down_regulated
FBgn0030839	340.784	1.45867	0.153062	9.52996	1.57e-21	1.87e-19	chrX	17423590	17428735	+	protein_coding	CG5613	down_regulated
FBgn0040099	155.177	1.45208	0.279642	5.19263	2.07e-07	4.19e-06	chr2L	7857076	7860120	+	protein_coding	lectin-28C	down_regulated
FBgn0031623	61.4598	1.45158	0.239523	6.0603	1.36e-09	4.15e-08	chr2L	4700834	4701485	-	protein_coding	Taf12L	down_regulated
FBgn0036670	40.9077	1.44829	0.2504	5.7839	7.3e-09	1.97e-07	chr3L	16860621	16861838	+	protein_coding	CG13029	down_regulated
FBgn0052182	73.8972	1.44028	0.247573	5.81759	5.97e-09	1.64e-07	chr3L	17758111	17759553	+	protein_coding	CG32182	down_regulated
FBgn0262102	13.8877	1.43981	0.323263	4.45399	8.43e-06	0.000114741	chr2R	18687371	18688641	+	protein_coding	CG42855	down_regulated
FBgn0041180	14230.1	1.43654	0.107208	13.3996	6.08e-41	2.83e-38	chr2L	19548506	19556451	+	protein_coding	Tep4	down_regulated
FBgn0262475	84.4965	1.43392	0.273588	5.24118	1.6e-07	3.3e-06	chr2L	12344218	12397528	+	protein_coding	bru-2	down_regulated
FBgn0034733	46.0566	1.42839	0.240617	5.93637	2.91e-09	8.33e-08	chr2R	22478378	22483054	+	protein_coding	CG4752	down_regulated
FBgn0020277	32.1399	1.42715	0.314376	4.53963	5.64e-06	8.02e-05	chr3L	19604397	19606090	-	protein_coding	lush	down_regulated
FBgn0003218	588.596	1.42061	0.148021	9.59739	8.2e-22	1.01e-19	chrX	13762751	13779488	+	protein_coding	rdgB	down_regulated
FBgn0004910	31.9502	1.41966	0.261537	5.42813	5.69e-08	1.29e-06	chr3L	3909972	3935617	-	protein_coding	Eip63F-1	down_regulated
FBgn0027596	734.397	1.41487	0.111921	12.6416	1.24e-36	4.75e-34	chr2R	14901474	14928425	-	protein_coding	CG10249	down_regulated
FBgn0032387	184.229	1.41477	0.169884	8.32788	8.23e-17	5.94e-15	chr2L	11981590	11984380	+	protein_coding	CG16965	down_regulated
FBgn0259715	589.088	1.4132	0.315117	4.4847	7.3e-06	0.00010055	chr2L	6395852	6397249	-	protein_coding	CG42369	down_regulated
FBgn0032264	181.178	1.40945	0.214388	6.57433	4.89e-11	1.91e-09	chr2L	10527571	10531778	+	protein_coding	Lip4	down_regulated
FBgn0035977	600.332	1.40855	0.129427	10.883	1.39e-27	3.03e-25	chr3L	9349608	9351489	+	protein_coding	PGRP-LF	down_regulated
FBgn0033775	57.9375	1.40387	0.270686	5.18634	2.14e-07	4.31e-06	chr2R	12840812	12842558	-	protein_coding	Cyp9h1	down_regulated
FBgn0036752	2900.21	1.40354	0.111281	12.6126	1.8e-36	6.63e-34	chr3L	17751730	17764158	-	protein_coding	Adgf-A	down_regulated
FBgn0052181	218.052	1.40223	0.191045	7.33981	2.14e-13	1.08e-11	chr3L	17759696	17762904	+	protein_coding	CG32181	down_regulated
FBgn0036205	39.8574	1.39703	0.277733	5.03012	4.9e-07	9.16e-06	chr3L	11777072	11780485	+	protein_coding	CG14131	down_regulated
FBgn0033521	15.9934	1.38962	0.313147	4.43758	9.1e-06	0.000123057	chr2R	10426879	10427915	-	protein_coding	CG12896	down_regulated
FBgn0015372	1432.02	1.38932	0.121451	11.4393	2.66e-30	6.93e-28	chr2R	23519838	23523613	-	protein_coding	RabX1	down_regulated
FBgn0053461	15.12	1.38865	0.317711	4.37079	1.24e-05	0.00016212	chr2R	15695385	15696478	+	protein_coding	CG33461	down_regulated
FBgn0052185	6765.37	1.38451	0.324307	4.26913	1.96e-05	0.000244122	chr3L	17494879	17495300	+	protein_coding	edin	down_regulated
FBgn0042104	38.8453	1.38136	0.282386	4.89175	9.99e-07	1.73e-05	chr3R	7780883	7783446	-	protein_coding	CG18747	down_regulated
FBgn0259682	165.745	1.37419	0.227784	6.03286	1.61e-09	4.84e-08	chr2R	18757073	18761082	-	protein_coding	Jabba	down_regulated
FBgn0031571	77.6109	1.3714	0.24564	5.58299	2.36e-08	5.74e-07	chr2L	3787166	3802726	+	protein_coding	CG3921	down_regulated
FBgn0051719	15.9615	1.35675	0.306492	4.4267	9.57e-06	0.000128448	chr2L	10463339	10474349	-	protein_coding	RluA-1	down_regulated
FBgn0029167	98473.3	1.35558	0.153339	8.84042	9.54e-19	8.56e-17	chr3L	13846053	13860001	+	protein_coding	Hml	down_regulated
FBgn0263081	11.95	1.34197	0.317777	4.22301	2.41e-05	0.000289762	chr2L	1200204	1200663	+	protein_coding	CG43349	down_regulated
FBgn0041160	200.493	1.34153	0.200514	6.69047	2.22e-11	9.11e-10	chr3L	15697593	15699850	-	protein_coding	comm2	down_regulated
FBgn0035049	1995.75	1.3401	0.148911	8.9993	2.27e-19	2.15e-17	chr2R	24671293	24688184	-	protein_coding	Mmp1	down_regulated
FBgn0000094	102.585	1.33563	0.242243	5.51359	3.52e-08	8.19e-07	chr3R	30209947	30210382	+	protein_coding	Anp	down_regulated
FBgn0052195	172.519	1.33502	0.168649	7.91596	2.45e-15	1.49e-13	chr3L	18112958	18119150	+	protein_coding	CG32195	down_regulated
FBgn0267695	5.8104	1.32467	0.321305	4.12278	3.74e-05	0.000424207	chr3L	14424500	14425926	+	lincRNA	CR46031	down_regulated
FBgn0032253	1245.39	1.32209	0.132855	9.95138	2.49e-23	3.36e-21	chr2L	10452676	10457241	-	protein_coding	CG5322	down_regulated
FBgn0025836	16.6991	1.32083	0.324279	4.07313	4.64e-05	0.000511011	chrX	127448	140340	+	protein_coding	RhoGAP1A	down_regulated
FBgn0266758	2291.94	1.31679	0.131117	10.0429	9.87e-24	1.43e-21	chr3R	24544718	24556549	+	protein_coding	Esyt2	down_regulated
FBgn0052170	823.15	1.30463	0.190324	6.85478	7.14e-12	3.14e-10	chr3L	16877308	16879372	+	protein_coding	CG32170	down_regulated
FBgn0032405	85.0484	1.30033	0.199334	6.52338	6.87e-11	2.64e-09	chr2L	12063456	12066775	-	protein_coding	CG14946	down_regulated
FBgn0038897	21.6645	1.28748	0.305071	4.22028	2.44e-05	0.00029207	chr3R	21740104	21744431	+	protein_coding	CG5849	down_regulated
FBgn0266405	51.622	1.28507	0.285856	4.49554	6.94e-06	9.63e-05	chr3R	17667576	17667825	+	lincRNA	CR45045	down_regulated
FBgn0263390	169.797	1.28357	0.241016	5.32566	1.01e-07	2.15e-06	chr3R	22981458	22998528	-	protein_coding	Nha2	down_regulated
FBgn0026439	72.4089	1.27603	0.256361	4.97748	6.44e-07	1.16e-05	chr2L	9333566	9341925	+	protein_coding	Eaat1	down_regulated
FBgn0050502	21.2147	1.27346	0.305907	4.16289	3.14e-05	0.000367398	chr2R	7446188	7451553	-	protein_coding	fa2h	down_regulated
FBgn0262366	196.966	1.26972	0.206313	6.15435	7.54e-10	2.41e-08	chr3L	11834720	11836721	-	protein_coding	CG43064	down_regulated
FBgn0000422	20.0309	1.26454	0.282009	4.48406	7.32e-06	0.000100723	chr2L	19116482	19120306	-	protein_coding	Ddc	down_regulated
FBgn0037553	127.117	1.26291	0.174304	7.24542	4.31e-13	2.12e-11	chr3R	8220145	8222188	+	protein_coding	CG18249	down_regulated
FBgn0004359	366.931	1.26153	0.134044	9.41132	4.9e-21	5.51e-19	chr3R	26881733	26910997	+	protein_coding	T48	down_regulated
FBgn0038484	18.0317	1.25766	0.300957	4.17887	2.93e-05	0.000344392	chr3R	17136110	17137195	+	protein_coding	CG5246	down_regulated
FBgn0262587	488.368	1.25719	0.19849	6.33379	2.39e-10	8.49e-09	chr3R	28263870	28264773	-	protein_coding	CG43124	down_regulated
FBgn0005558	57.8043	1.25315	0.221341	5.66163	1.5e-08	3.76e-07	chr4	697688	721173	+	protein_coding	ey	down_regulated
FBgn0035806	2113.95	1.24887	0.317415	3.93452	8.34e-05	0.000853819	chr3L	7651179	7651900	+	protein_coding	PGRP-SD	down_regulated
FBgn0262588	242.206	1.24786	0.219728	5.67912	1.35e-08	3.42e-07	chr3R	28262734	28263622	-	protein_coding	CG43125	down_regulated
FBgn0259209	23.1016	1.24703	0.305297	4.08464	4.41e-05	0.000487833	chr2R	24074601	24078223	+	protein_coding	Mlp60A	down_regulated
FBgn0032935	825.173	1.24537	0.11671	10.6706	1.4e-26	2.76e-24	chr2L	21212321	21220572	-	protein_coding	Atg18b	down_regulated
FBgn0010039	2389.48	1.24381	0.122697	10.1372	3.78e-24	5.93e-22	chr3R	12373067	12373813	+	protein_coding	GstD3	down_regulated
FBgn0034761	289.405	1.24222	0.323262	3.84278	0.00012165	0.00118874	chr2R	22663691	22664474	+	protein_coding	CG4250	down_regulated
FBgn0264542	223.37	1.23636	0.215753	5.73042	1e-08	2.59e-07	chrX	12516633	12568452	-	protein_coding	CG43921	down_regulated
FBgn0003886	49.2468	1.23236	0.291636	4.22567	2.38e-05	0.000287328	chr3R	9731220	9733250	-	protein_coding	alphaTub85E	down_regulated
FBgn0086906	188.954	1.229	0.144009	8.53422	1.41e-17	1.09e-15	chr3L	2039680	2115611	-	protein_coding	sls	down_regulated
FBgn0010387	12.1013	1.22891	0.322162	3.81458	0.000136415	0.00130387	chr3L	7131862	7133463	+	protein_coding	Dbi	down_regulated
FBgn0035344	726.34	1.22765	0.140055	8.76545	1.86e-18	1.62e-16	chr3L	2476258	2478448	-	protein_coding	Cyp4d20	down_regulated
FBgn0003328	562.027	1.22364	0.191627	6.3855	1.71e-10	6.22e-09	chr2R	15248783	15258498	+	protein_coding	scb	down_regulated
FBgn0063649	1456.1	1.2232	0.295702	4.1366	3.52e-05	0.000403716	chr3R	16154981	16171766	+	protein_coding	CG6006	down_regulated
FBgn0010225	15268.1	1.2207	0.170528	7.15835	8.17e-13	3.9e-11	chr3R	4235216	4241057	+	protein_coding	Gel	down_regulated
FBgn0053468	146.79	1.22035	0.209858	5.81513	6.06e-09	1.66e-07	chr2R	14606306	14606980	-	protein_coding	CG33468	down_regulated
FBgn0264979	78.5528	1.21661	0.231006	5.26655	1.39e-07	2.92e-06	chr2L	2242377	2245274	+	protein_coding	CG4267	down_regulated
FBgn0029863	31.6698	1.21228	0.25956	4.67053	3e-06	4.63e-05	chrX	6303974	6306745	+	protein_coding	CG3823	down_regulated
FBgn0259175	2047.88	1.20895	0.16515	7.32031	2.47e-13	1.24e-11	chr3L	14672838	14747868	+	protein_coding	ome	down_regulated
FBgn0013763	23002.6	1.20629	0.0859393	14.0366	9.31e-45	4.74e-42	chr2R	16691021	16693751	+	protein_coding	CG5210	down_regulated
FBgn0010042	14.6277	1.20458	0.317197	3.79759	0.000146113	0.00138173	chr3R	12377127	12377907	+	protein_coding	GstD6	down_regulated
FBgn0032002	158.828	1.20363	0.173696	6.92955	4.22e-12	1.9e-10	chr2L	8214044	8215239	+	protein_coding	CG8353	down_regulated
FBgn0041195	13.2262	1.20163	0.323761	3.71148	0.000206053	0.0018424	chr2L	12398273	12402023	+	protein_coding	Pkd2	down_regulated
FBgn0010381	2228.04	1.19122	0.324081	3.67568	0.000237217	0.0020812	chr3L	3369555	3369942	+	protein_coding	Drs	down_regulated
FBgn0038719	41.9474	1.1909	0.25476	4.67459	2.95e-06	4.55e-05	chr3R	19613380	19615784	+	protein_coding	CG16727	down_regulated
FBgn0015568	188.855	1.18475	0.229164	5.16989	2.34e-07	4.68e-06	chr3R	7545732	7549124	-	protein_coding	alpha-Est1	down_regulated
FBgn0035538	15.3746	1.18438	0.303129	3.90717	9.34e-05	0.00094321	chr3L	4367648	4380387	-	protein_coding	DopEcR	down_regulated
FBgn0000276	3150.06	1.18214	0.317008	3.72904	0.000192211	0.00173345	chr3R	30210873	30211273	+	protein_coding	CecA1	down_regulated
FBgn0040398	2477.98	1.17171	0.133172	8.7985	1.39e-18	1.22e-16	chrX	1051524	1052631	+	protein_coding	CG14629	down_regulated
FBgn0033970	10.4156	1.16829	0.321478	3.63413	0.00027892	0.00239593	chr2R	14832831	14833951	+	protein_coding	CG10205	down_regulated
FBgn0039808	48.0803	1.16598	0.294377	3.96083	7.47e-05	0.000777149	chr3R	30877083	30881027	-	protein_coding	CG12071	down_regulated
FBgn0015522	512.022	1.1649	0.173688	6.70685	1.99e-11	8.3e-10	chr2R	17846698	17848444	+	protein_coding	olf186-M	down_regulated
FBgn0265710	32.6745	1.15772	0.248093	4.66649	3.06e-06	4.71e-05	chrX	9140241	9141965	-	lincRNA	CR44517	down_regulated
FBgn0002922	37.8959	1.15576	0.286436	4.03497	5.46e-05	0.000593042	chr3R	23712813	23718357	-	protein_coding	nau	down_regulated
FBgn0259736	1069.5	1.15361	0.303634	3.79933	0.000145088	0.00137448	chr3R	22120060	22133367	+	protein_coding	CG42390	down_regulated
FBgn0052694	10.8543	1.15256	0.317575	3.62926	0.000284239	0.00243185	chrX	9989689	10006882	+	protein_coding	CG32694	down_regulated
FBgn0036454	1184.53	1.14808	0.220327	5.2108	1.88e-07	3.81e-06	chr3L	14805135	14882224	+	protein_coding	CG17839	down_regulated
FBgn0037521	9.1695	1.14453	0.321426	3.56079	0.000369748	0.00303466	chr3R	7804664	7810014	-	protein_coding	CG2993	down_regulated
FBgn0034387	23.0984	1.14266	0.313113	3.64936	0.000262892	0.00227655	chr2R	18754994	18757083	+	protein_coding	Cyp12b2	down_regulated
FBgn0031645	599.116	1.13951	0.186218	6.11919	9.41e-10	2.96e-08	chr2L	4892111	4903889	+	protein_coding	CG3036	down_regulated
FBgn0052982	334.16	1.13762	0.178468	6.37434	1.84e-10	6.61e-09	chr2L	9125736	9163721	+	protein_coding	CG32982	down_regulated
FBgn0063493	1045.4	1.13733	0.111785	10.1743	2.58e-24	4.25e-22	chr2R	18406923	18407688	+	protein_coding	GstE7	down_regulated
FBgn0052843	13.6883	1.13097	0.314683	3.59398	0.00032566	0.0027337	chr2R	13267797	13295927	-	protein_coding	Dh31-R	down_regulated
FBgn0034468	19.6911	1.12874	0.300767	3.75286	0.000174827	0.00160361	chr2R	19697722	19698508	+	protein_coding	Obp56a	down_regulated
FBgn0039827	178.704	1.12649	0.180523	6.24015	4.37e-10	1.47e-08	chr3R	31196915	31203722	+	protein_coding	CG1544	down_regulated
FBgn0036443	11.3474	1.12286	0.322721	3.47935	0.000502634	0.00393472	chr3L	14732588	14733517	-	protein_coding	CG13471	down_regulated
FBgn0031471	9.90362	1.12099	0.319335	3.51039	0.000447442	0.00354964	chr2L	2845925	2847212	-	protein_coding	CG3117	down_regulated
FBgn0029824	893.487	1.11936	0.108782	10.2899	7.82e-25	1.33e-22	chrX	5917096	5941852	+	protein_coding	CG3726	down_regulated
FBgn0039593	183.193	1.11891	0.240872	4.64526	3.4e-06	5.17e-05	chr3R	28670703	28672021	+	protein_coding	CG9989	down_regulated
FBgn0261258	1787.71	1.11031	0.133964	8.28808	1.15e-16	8.15e-15	chr3L	21382500	21424416	+	protein_coding	rgn	down_regulated
FBgn0051259	6.76139	1.10516	0.32397	3.41131	0.000646526	0.0048722	chr3R	8523943	8526667	+	protein_coding	CG31259	down_regulated
FBgn0085421	124.439	1.10498	0.267746	4.12697	3.68e-05	0.000419197	chr2R	6759714	6798941	-	protein_coding	Epac	down_regulated
FBgn0264602	30.9216	1.10458	0.267922	4.12277	3.74e-05	0.000424207	chr3L	16049234	16050303	+	lincRNA	CR43951	down_regulated
FBgn0030954	32.988	1.10135	0.27574	3.99416	6.49e-05	0.000689627	chrX	18764482	18774027	-	protein_coding	CCKLR-17D3	down_regulated
FBgn0030310	2941.07	1.1012	0.320866	3.43198	0.000599198	0.00458999	chrX	11561642	11562779	+	protein_coding	PGRP-SA	down_regulated
FBgn0005638	23.4713	1.09696	0.318329	3.446	0.000568953	0.00437898	chr2R	24331521	24334307	-	protein_coding	slbo	down_regulated
FBgn0031343	20.5806	1.09548	0.307595	3.56145	0.000368817	0.00302935	chr2L	1498454	1500608	-	protein_coding	CG18131	down_regulated
FBgn0020416	6623.34	1.09289	0.0754929	14.4768	1.7e-47	1.01e-44	chr2L	16445277	16446793	+	protein_coding	Idgf1	down_regulated
FBgn0035542	2069.15	1.089	0.17692	6.15535	7.49e-10	2.4e-08	chr3L	4406942	4420648	+	protein_coding	DOR	down_regulated
FBgn0040813	33460.9	1.08837	0.31134	3.49576	0.000472707	0.00373069	chr3L	13356375	13357223	+	protein_coding	Nplp2	down_regulated
FBgn0033250	11.9639	1.08834	0.321333	3.38694	0.000706765	0.00525208	chr2R	8009118	8013755	-	protein_coding	CG14762	down_regulated
FBgn0085261	2888.8	1.08555	0.195062	5.56515	2.62e-08	6.26e-07	chr2R	12164908	12165812	-	protein_coding	CG34232	down_regulated
FBgn0038725	19.0581	1.08548	0.297092	3.65366	0.000258525	0.00224419	chr3R	19652368	19657866	-	protein_coding	CG6184	down_regulated
FBgn0051869	6.14866	1.08322	0.321339	3.37095	0.000749082	0.00550128	chr2L	10772037	10801109	-	protein_coding	CG31869	down_regulated
FBgn0051337	53.4998	1.08207	0.318644	3.39586	0.000684141	0.0051124	chr3R	13543965	13545400	-	protein_coding	CG31337	down_regulated
FBgn0031490	1403.44	1.07827	0.117848	9.14966	5.71e-20	5.81e-18	chr2L	3018507	3021506	+	protein_coding	CG17264	down_regulated
FBgn0037939	18.7525	1.07729	0.288331	3.73628	0.00018676	0.0016956	chr3R	11700613	11702720	+	protein_coding	CG14718	down_regulated
FBgn0086254	7970.96	1.07697	0.182325	5.90687	3.49e-09	9.86e-08	chr3L	11620534	11624381	-	protein_coding	CG6084	down_regulated
FBgn0040299	72.8239	1.07665	0.275826	3.90337	9.49e-05	0.000956334	chr2L	7666046	7689459	+	protein_coding	Myo28B1	down_regulated
FBgn0040723	14.6537	1.07596	0.309728	3.4739	0.000512961	0.00400294	chr2L	1200670	1201220	+	protein_coding	CG5011	down_regulated
FBgn0034638	1716.15	1.07152	0.240494	4.4555	8.37e-06	0.000114079	chr2R	21605675	21608125	-	protein_coding	CG10433	down_regulated
FBgn0053460	321.112	1.07047	0.180182	5.94108	2.83e-09	8.11e-08	chr2R	15694091	15695232	+	protein_coding	CG33460	down_regulated
FBgn0037941	17.4324	1.06947	0.322499	3.3162	0.0009125	0.00649632	chr3R	11721733	11732479	+	protein_coding	CG12594	down_regulated
FBgn0050145	3.88577	1.06837	0.296039	3.60888	0.000307524	0.0026019	chr2R	20547815	20548291	-	protein_coding	Obp57e	down_regulated
FBgn0085425	16.9617	1.06833	0.289584	3.68918	0.000224975	0.00198357	chr2R	21092221	21101453	+	protein_coding	CG34396	down_regulated
FBgn0052368	12881.7	1.06821	0.294957	3.62158	0.000292811	0.00249321	chr3L	7915436	7915846	+	protein_coding	CG32368	down_regulated
FBgn0028990	4398.66	1.0671	0.106002	10.0669	7.74e-24	1.17e-21	chr2L	6671064	6673347	-	protein_coding	Spn27A	down_regulated
FBgn0036147	1608.29	1.06163	0.105972	10.018	1.27e-23	1.79e-21	chr3L	11198165	11206016	-	protein_coding	Plod	down_regulated
FBgn0000079	16.011	1.05775	0.305379	3.46374	0.000532726	0.00414016	chr2R	17118635	17120303	-	protein_coding	Amy-p	down_regulated
FBgn0037213	38.9436	1.0577	0.28927	3.65645	0.000255732	0.00222356	chr3R	4174631	4186751	+	protein_coding	CG12581	down_regulated
FBgn0261674	430.006	1.05506	0.128932	8.18307	2.77e-16	1.86e-14	chr3L	12790191	12796084	+	protein_coding	CG42709	down_regulated
FBgn0034723	11.0366	1.05448	0.321143	3.2835	0.00102525	0.00717003	chr2R	22383133	22394015	+	protein_coding	CG13506	down_regulated
FBgn0032036	5804.45	1.05316	0.0902649	11.6675	1.87e-31	5.12e-29	chr2L	8384454	8388804	+	protein_coding	CG13384	down_regulated
FBgn0032473	46.3483	1.0525	0.232488	4.52713	5.98e-06	8.44e-05	chr2L	13160526	13163153	+	protein_coding	CG5204	down_regulated
FBgn0263118	29.9299	1.05219	0.272514	3.86106	0.000112898	0.00111706	chr3R	26440777	26448991	+	protein_coding	tx	down_regulated
FBgn0263041	5.97488	1.0511	0.316721	3.31871	0.000904353	0.00645121	chr3R	15637167	15638181	+	protein_coding	CG43336	down_regulated
FBgn0027580	4708.39	1.0503	0.142289	7.38149	1.57e-13	8.08e-12	chr2R	9850702	9861543	-	protein_coding	CG1516	down_regulated
FBgn0042105	4.90014	1.04859	0.305966	3.42714	0.000609964	0.00464582	chr3R	7786169	7787923	-	protein_coding	CG18748	down_regulated
FBgn0030309	3477.37	1.04753	0.123823	8.45989	2.68e-17	2.03e-15	chrX	11555049	11558654	-	protein_coding	CG1572	down_regulated
FBgn0037387	13.898	1.04752	0.315175	3.32361	0.000888595	0.00636429	chr3R	5841169	5846568	+	protein_coding	CG1213	down_regulated
FBgn0033113	1070.05	1.04676	0.0939134	11.146	7.49e-29	1.82e-26	chr2R	6880994	6883407	+	protein_coding	Spn42Dc	down_regulated
FBgn0015766	52.7791	1.04595	0.22089	4.73513	2.19e-06	3.49e-05	chr3L	5566918	5577348	-	protein_coding	Msr-110	down_regulated
FBgn0026415	19.044	1.04161	0.310825	3.35112	0.000804844	0.00584674	chrX	9927972	9930948	-	protein_coding	Idgf4	down_regulated
FBgn0054054	34.6596	1.04127	0.299126	3.48104	0.000499471	0.00391301	chr2R	11409809	11410438	-	protein_coding	CG34054	down_regulated
FBgn0031381	556.766	1.03888	0.132402	7.84643	4.28e-15	2.54e-13	chr2L	1988289	1988940	+	protein_coding	Npc2a	down_regulated
FBgn0034639	47.7826	1.03697	0.252399	4.10845	3.98e-05	0.000448052	chr2R	21608392	21613071	-	protein_coding	CG15673	down_regulated
FBgn0039594	17.2858	1.03623	0.319013	3.24824	0.0011612	0.00788848	chr3R	28675040	28695939	+	protein_coding	CG9990	down_regulated
FBgn0039800	16.4645	1.03547	0.298907	3.4642	0.000531813	0.00413607	chr3R	30744604	30745263	-	protein_coding	Npc2g	down_regulated
FBgn0037989	1121.53	1.03541	0.163103	6.34819	2.18e-10	7.76e-09	chr3R	12068374	12090612	-	protein_coding	ATP8B	down_regulated
FBgn0032167	111.841	1.03519	0.169774	6.09743	1.08e-09	3.35e-08	chr2L	9940772	9947648	-	protein_coding	CG5853	down_regulated
FBgn0033830	13.9536	1.03443	0.320992	3.22261	0.00127029	0.00852657	chr2R	13375974	13377731	-	protein_coding	CG10814	down_regulated
FBgn0028704	51.4787	1.03364	0.206492	5.00572	5.57e-07	1.03e-05	chr2L	9711511	9746495	-	protein_coding	Nckx30C	down_regulated
FBgn0041623	4.86565	1.03131	0.31706	3.25272	0.00114307	0.00779008	chr3L	6327607	6329069	+	protein_coding	Or65c	down_regulated
FBgn0262480	960.367	1.0289	0.301346	3.41436	0.000639325	0.00482814	chr2R	18863895	18864558	+	protein_coding	CG43070	down_regulated
FBgn0035147	19578	1.02877	0.0991296	10.3781	3.12e-25	5.47e-23	chr3L	648554	651311	+	protein_coding	Gale	down_regulated
FBgn0260000	5.16861	1.01908	0.318183	3.2028	0.001361	0.00906145	chr2L	20263418	20264424	-	protein_coding	CG17570	down_regulated
FBgn0063498	907.555	1.01866	0.122937	8.28605	1.17e-16	8.23e-15	chr2R	18399485	18400375	+	protein_coding	GstE2	down_regulated
FBgn0000278	327.826	1.01844	0.25945	3.9254	8.66e-05	0.000882039	chr3R	30213314	30213797	-	protein_coding	CecB	down_regulated
FBgn0051777	168.217	1.01353	0.174436	5.81032	6.24e-09	1.7e-07	chr2L	3706550	3707063	-	protein_coding	CG31777	down_regulated
FBgn0035501	11.076	1.01352	0.313328	3.23468	0.00121778	0.00821541	chr3L	4148695	4152473	+	protein_coding	CG1299	down_regulated
FBgn0053225	48.8882	1.01263	0.276072	3.66799	0.00024446	0.00213948	chr2R	21590274	21591584	+	protein_coding	CG33225	down_regulated
FBgn0052333	6.18608	1.00974	0.322421	3.13175	0.00173766	0.0111189	chr3L	1275955	1295699	+	protein_coding	CG32333	down_regulated
FBgn0000153	76.1532	1.00636	0.192925	5.21632	1.83e-07	3.71e-06	chr2L	13821247	13823979	+	protein_coding	b	down_regulated
FBgn0015774	349.759	1.00477	0.111157	9.03918	1.58e-19	1.51e-17	chrX	14686037	14749376	-	protein_coding	NetB	down_regulated
FBgn0259821	43.7783	1.00451	0.276831	3.6286	0.000284961	0.00243607	chr3R	4077938	4104326	+	protein_coding	CG42402	down_regulated
FBgn0036145	188.451	1.00269	0.208836	4.80131	1.58e-06	2.62e-05	chr3L	11199619	11200587	+	protein_coding	CG7607	down_regulated
FBgn0039809	339.198	1.00236	0.158912	6.30762	2.83e-10	9.83e-09	chr3R	30881791	30883503	-	protein_coding	CG15547	down_regulated
FBgn0027556	977.859	1.00189	0.119956	8.35215	6.7e-17	4.87e-15	chrX	16913179	16938209	+	protein_coding	CG4928	down_regulated
FBgn0031317	2104.2	0.996403	0.0910117	10.9481	6.79e-28	1.54e-25	chr2L	1170752	1172805	-	protein_coding	CG5118	down_regulated
FBgn0261808	1110.51	0.994782	0.123176	8.07612	6.69e-16	4.38e-14	chr3R	11197591	11208633	+	protein_coding	cu	down_regulated
FBgn0039714	10895.9	0.994695	0.193363	5.14419	2.69e-07	5.31e-06	chr3R	29863700	29868895	-	protein_coding	Zip99C	down_regulated
FBgn0032140	2907.11	0.994511	0.0941779	10.5599	4.57e-26	8.72e-24	chr2L	9736644	9737949	+	protein_coding	CG13117	down_regulated
FBgn0000636	123.738	0.99373	0.236745	4.19746	2.7e-05	0.00032013	chr2L	18320101	18393441	+	protein_coding	Fas3	down_regulated
FBgn0005666	33.1217	0.993287	0.263651	3.76743	0.00016494	0.00152734	chr4	724399	776474	+	protein_coding	bt	down_regulated
FBgn0025821	4.89413	0.989738	0.310977	3.18267	0.00145923	0.00961956	chr3R	11704029	11704916	+	protein_coding	I-t	down_regulated
FBgn0030932	8.96927	0.988984	0.319919	3.09136	0.00199245	0.0125761	chrX	18505882	18512521	-	protein_coding	Ggt-1	down_regulated
FBgn0027584	6.9777	0.981577	0.323959	3.02994	0.00244603	0.0149277	chr3R	11161206	11163498	+	protein_coding	CG4757	down_regulated
FBgn0050043	7.71106	0.976138	0.323428	3.0181	0.00254363	0.0154176	chr2R	12359435	12363165	+	protein_coding	CG30043	down_regulated
FBgn0026721	6346.49	0.970742	0.115841	8.37995	5.29e-17	3.9e-15	chr2R	17054001	17059299	+	protein_coding	fat-spondin	down_regulated
FBgn0000639	8.87175	0.970407	0.30811	3.14954	0.00163525	0.0105905	chr3L	14094588	14098053	-	protein_coding	Fbp1	down_regulated
FBgn0053919	61.4887	0.970382	0.236607	4.10124	4.11e-05	0.000458869	chr2R	6623831	6624577	-	protein_coding	CG33919	down_regulated
FBgn0262484	7.90075	0.969782	0.319578	3.03457	0.00240878	0.0147678	chr3L	3483831	3484653	-	protein_coding	CG43074	down_regulated
FBgn0002869	53.3087	0.969407	0.309501	3.13216	0.00173524	0.0111139	chr3R	20503101	20503746	-	protein_coding	MtnB	down_regulated
FBgn0030847	68.1071	0.968728	0.222303	4.3577	1.31e-05	0.000170658	chrX	17579860	17599314	+	protein_coding	CG12991	down_regulated
FBgn0037937	8.1635	0.967467	0.323756	2.98826	0.00280569	0.0167029	chr3R	11693409	11694311	-	protein_coding	Fer3	down_regulated
FBgn0036895	7.21551	0.966929	0.323882	2.98544	0.00283172	0.016829	chr3L	19620501	19624309	+	protein_coding	ms(3)76Cc	down_regulated
FBgn0037386	14.8145	0.963514	0.322893	2.984	0.00284502	0.0168806	chr3R	5831638	5838782	+	protein_coding	CG1208	down_regulated
FBgn0001255	342.307	0.961616	0.210946	4.5586	5.15e-06	7.44e-05	chr3R	8028452	8029546	-	protein_coding	ImpE3	down_regulated
FBgn0030927	7.00677	0.959728	0.320691	2.99269	0.00276533	0.0164993	chrX	18487449	18489620	-	protein_coding	CG15046	down_regulated
FBgn0264481	48.0398	0.958262	0.305313	3.13862	0.00169744	0.0109139	chr3L	19909364	19910203	+	lincRNA	CR43889	down_regulated
FBgn0031914	1153.54	0.955398	0.182396	5.23804	1.62e-07	3.35e-06	chr2L	7437491	7445882	+	protein_coding	CG5973	down_regulated
FBgn0038200	9.49447	0.954688	0.31793	3.00283	0.00267482	0.016076	chr3R	14097292	14098080	-	protein_coding	CG9920	down_regulated
FBgn0039685	7.72794	0.949757	0.32243	2.94562	0.00322308	0.0188104	chr3R	29716253	29716896	-	protein_coding	Obp99b	down_regulated
FBgn0029608	2510.38	0.947308	0.114618	8.26492	1.4e-16	9.7e-15	chrX	2252331	2254197	-	protein_coding	CG3091	down_regulated
FBgn0030340	227.841	0.945199	0.202273	4.67289	2.97e-06	4.58e-05	chrX	11842661	11846099	-	protein_coding	CG15740	down_regulated
FBgn0038460	87.2209	0.943525	0.251969	3.74461	0.000180672	0.00164873	chr3R	16983509	16987732	-	protein_coding	CG18622	down_regulated
FBgn0001325	8.88268	0.940565	0.323697	2.90569	0.0036644	0.0208842	chr2R	25226610	25231394	+	protein_coding	Kr	down_regulated
FBgn0000277	461.356	0.936255	0.32433	2.88673	0.00389267	0.0218932	chr3R	30212155	30212568	+	protein_coding	CecA2	down_regulated
FBgn0039396	28.3721	0.936224	0.322144	2.90623	0.00365809	0.0208842	chr3R	25923498	25956270	-	protein_coding	CCAP-R	down_regulated
FBgn0027930	1547.74	0.934794	0.089958	10.3915	2.71e-25	4.83e-23	chr3R	4307907	4309835	+	protein_coding	MP1	down_regulated
FBgn0035711	8.64464	0.931168	0.320445	2.90586	0.0036625	0.0208842	chr3L	6704859	6709000	+	protein_coding	CG8519	down_regulated
FBgn0026315	1542.06	0.93073	0.106087	8.77331	1.73e-18	1.52e-16	chr3R	11170816	11172664	-	protein_coding	Ugt35a	down_regulated
FBgn0043575	50.1041	0.929328	0.275805	3.36952	0.000753003	0.00551892	chr2R	8716949	8717695	+	protein_coding	PGRP-SC2	down_regulated
FBgn0085360	56.1524	0.929238	0.303926	3.05745	0.00223231	0.0138528	chrX	20122452	20125271	+	protein_coding	CG34331	down_regulated
FBgn0038129	401.144	0.928278	0.116801	7.94753	1.9e-15	1.17e-13	chr3R	13269136	13272011	-	protein_coding	CG8449	down_regulated
FBgn0037140	66.3898	0.927564	0.232497	3.98957	6.62e-05	0.000699658	chr3L	21934703	21938636	+	protein_coding	CG7442	down_regulated
FBgn0038063	174.711	0.926839	0.23355	3.96848	7.23e-05	0.000757035	chr3R	12550624	12595725	-	protein_coding	Octbeta2R	down_regulated
FBgn0036749	59.2805	0.926634	0.204852	4.52344	6.08e-06	8.58e-05	chr3L	17740539	17742540	+	protein_coding	CG7460	down_regulated
FBgn0250821	9.17763	0.920402	0.323649	2.84383	0.00445748	0.0245529	chr3R	4251893	4253043	-	protein_coding	CG14644	down_regulated
FBgn0034911	9.69337	0.918397	0.321309	2.8583	0.00425914	0.0236801	chr2R	23820353	23839864	+	protein_coding	CG5549	down_regulated
FBgn0034736	764.981	0.917515	0.10502	8.73655	2.4e-18	2.02e-16	chr2R	22550093	22552113	+	protein_coding	CG6018	down_regulated
FBgn0031388	5.79958	0.913286	0.317397	2.87743	0.00400929	0.0224899	chr2L	2079918	2081286	+	protein_coding	CG12674	down_regulated
FBgn0032297	806.25	0.912216	0.125417	7.27347	3.5e-13	1.73e-11	chr2L	10744074	10756325	-	protein_coding	CG17124	down_regulated
FBgn0035168	32.4188	0.911395	0.26111	3.49046	0.00048219	0.00379711	chr3L	843925	851080	+	protein_coding	CG13889	down_regulated
FBgn0037817	343.642	0.910997	0.144508	6.30414	2.9e-10	1e-08	chr3R	10434788	10436704	+	protein_coding	Cyp12e1	down_regulated
FBgn0259192	5.43826	0.910505	0.319411	2.85057	0.0043641	0.0241128	chr2L	2032518	2036041	-	protein_coding	CG42296	down_regulated
FBgn0011274	831.095	0.909195	0.123365	7.36994	1.71e-13	8.73e-12	chr2L	17413247	17433161	-	protein_coding	Dif	down_regulated
FBgn0020513	2965.1	0.907376	0.136054	6.66922	2.57e-11	1.04e-09	chrX	12757035	12760617	-	protein_coding	ade5	down_regulated
FBgn0041182	2468.92	0.905246	0.136494	6.63211	3.31e-11	1.33e-09	chr2L	7693726	7701601	-	protein_coding	Tep2	down_regulated
FBgn0267196	17.0172	0.904947	0.306111	2.95627	0.00311385	0.0182426	chr3R	15698280	15698506	+	lincRNA	CR45636	down_regulated
FBgn0265262	170.817	0.90475	0.176531	5.12517	2.97e-07	5.82e-06	chr2L	13000769	13004107	-	protein_coding	Vha68-1	down_regulated
FBgn0030904	166.292	0.904437	0.21053	4.296	1.74e-05	0.00021941	chrX	18240653	18243284	-	protein_coding	upd2	down_regulated
FBgn0035797	7.31711	0.904331	0.323922	2.79182	0.00524122	0.0277266	chr3L	7555779	7560037	-	protein_coding	CG14837	down_regulated
FBgn0261804	13.1715	0.902193	0.321294	2.808	0.00498501	0.0267017	chr2L	18159810	18275770	-	protein_coding	CG42750	down_regulated
FBgn0051973	55.934	0.902142	0.213831	4.21895	2.45e-05	0.000293383	chr2L	25401	65404	-	protein_coding	Cda5	down_regulated
FBgn0034396	402.742	0.901724	0.176405	5.11168	3.19e-07	6.22e-06	chr2R	18822187	18829699	-	protein_coding	CG15097	down_regulated
FBgn0004047	21.6884	0.90025	0.315947	2.84937	0.00438054	0.024179	chrX	13759545	13761547	+	protein_coding	Yp3	down_regulated
FBgn0040251	28.4068	0.899435	0.321949	2.79372	0.00521064	0.0276058	chr3R	11151025	11153849	-	protein_coding	Ugt86Di	down_regulated
FBgn0039323	11.5421	0.897751	0.318338	2.82012	0.00480051	0.0259475	chr3R	25314493	25316116	-	protein_coding	CG10559	down_regulated
FBgn0037078	19.8334	0.894314	0.27862	3.2098	0.00132828	0.00887683	chr3L	21355099	21356495	-	protein_coding	CG12971	down_regulated
FBgn0037296	19.6126	0.893009	0.287194	3.10942	0.00187453	0.0119092	chr3R	5217750	5219528	-	protein_coding	Prosbeta2R2	down_regulated
FBgn0038213	7.11005	0.892698	0.324094	2.75444	0.00587921	0.0303797	chr3R	14228096	14229145	-	protein_coding	CG9624	down_regulated
FBgn0034870	52.5011	0.889995	0.243863	3.64957	0.000262682	0.00227655	chr2R	23502945	23503815	+	protein_coding	CG13559	down_regulated
FBgn0022355	179.151	0.888806	0.182596	4.86761	1.13e-06	1.93e-05	chrX	18387083	18390344	+	protein_coding	Tsf1	down_regulated
FBgn0038452	5.88426	0.888533	0.3238	2.74408	0.00606808	0.0311192	chr3R	16622734	16624717	-	protein_coding	CG14905	down_regulated
FBgn0034642	8.16194	0.887269	0.323544	2.74235	0.00610021	0.0312289	chr2R	21632006	21634362	+	protein_coding	CG15674	down_regulated
FBgn0031002	4.06204	0.887048	0.303215	2.92547	0.00343936	0.0198988	chrX	19236058	19241840	-	protein_coding	CG14196	down_regulated
FBgn0039485	49.3137	0.885908	0.257347	3.44247	0.000576436	0.00442832	chr3R	27101405	27102917	+	protein_coding	CG17189	down_regulated
FBgn0031791	5.83972	0.88586	0.321996	2.75115	0.00593869	0.0306278	chr2L	6255858	6256822	+	protein_coding	AANATL2	down_regulated
FBgn0034279	3.41513	0.884608	0.300023	2.94847	0.00319354	0.0186482	chr2R	17767807	17769989	-	protein_coding	CG18635	down_regulated
FBgn0259714	45.8292	0.883848	0.271497	3.25546	0.00113208	0.00773985	chr2L	6377770	6411326	-	protein_coding	CG42368	down_regulated
FBgn0262624	4.18526	0.880773	0.308061	2.85908	0.00424865	0.0236341	chr3L	1885656	1891462	+	protein_coding	Tmhs	down_regulated
FBgn0033301	3.38317	0.877754	0.301716	2.9092	0.0036235	0.0207173	chr2R	8551858	8552290	-	protein_coding	CG12780	down_regulated
FBgn0031548	13.3613	0.876122	0.322518	2.7165	0.00659754	0.0331615	chr2L	3525130	3527588	+	protein_coding	CG8852	down_regulated
FBgn0004919	736.36	0.874983	0.140393	6.23236	4.59e-10	1.54e-08	chr2R	25072626	25084347	-	protein_coding	gol	down_regulated
FBgn0038531	9.97335	0.872448	0.319894	2.7273	0.0063854	0.0323233	chr3R	17627126	17629012	+	protein_coding	CG14325	down_regulated
FBgn0033504	2069.53	0.872266	0.094891	9.19229	3.85e-20	3.99e-18	chr2R	10269015	10307024	+	protein_coding	CAP	down_regulated
FBgn0004360	12.0769	0.872116	0.315027	2.76838	0.00563356	0.0293088	chr2R	9494165	9503188	+	protein_coding	Wnt2	down_regulated
FBgn0026175	58.5795	0.871685	0.28973	3.00861	0.00262445	0.0158267	chrX	19816071	19816700	+	protein_coding	SkpC	down_regulated
FBgn0003231	4474.2	0.87161	0.191634	4.54831	5.41e-06	7.76e-05	chr2L	19542467	19545548	+	protein_coding	ref(2)P	down_regulated
FBgn0037895	7.83309	0.871307	0.32139	2.71106	0.00670685	0.0336003	chr3R	11416217	11418668	-	protein_coding	CG6723	down_regulated
FBgn0039419	2039.94	0.868702	0.109189	7.95598	1.78e-15	1.1e-13	chr3R	26230247	26234700	+	protein_coding	CG12290	down_regulated
FBgn0027550	180.377	0.868564	0.210688	4.1225	3.75e-05	0.000424248	chr2L	10761115	10764971	+	protein_coding	CG6495	down_regulated
FBgn0034998	9.028	0.864704	0.319147	2.70942	0.00674	0.0337347	chr2R	24267376	24269179	-	protein_coding	CG13577	down_regulated
FBgn0050418	11.594	0.862233	0.323393	2.66621	0.00767128	0.0374317	chr2R	24243254	24255094	+	protein_coding	nord	down_regulated
FBgn0030394	13.4341	0.860715	0.317769	2.70862	0.00675641	0.033801	chrX	12486969	12489448	+	protein_coding	Cpr11A	down_regulated
FBgn0267183	5.65558	0.859856	0.312753	2.74931	0.00597204	0.0307405	chrX	12742546	12742926	+	lincRNA	CR45623	down_regulated
FBgn0035343	69.5744	0.859314	0.257796	3.33332	0.000858174	0.00616708	chr3L	2474666	2475614	-	protein_coding	CG16762	down_regulated
FBgn0010041	280.673	0.857372	0.259657	3.30194	0.000960186	0.00679506	chr3R	12375732	12376572	+	protein_coding	GstD5	down_regulated
FBgn0033502	4.18509	0.856731	0.309894	2.76459	0.00569943	0.0295651	chr2R	10265056	10269205	+	protein_coding	CG12910	down_regulated
FBgn0023197	10.4681	0.854689	0.317315	2.6935	0.00707061	0.0349473	chr3L	17546738	17549127	-	protein_coding	Jon74E	down_regulated
FBgn0052525	5.42173	0.853813	0.320481	2.66416	0.00771809	0.0375914	chrX	21304712	21304820	+	tRNA	tRNA:CR32525	down_regulated
FBgn0035173	4930.24	0.850277	0.123387	6.89117	5.53e-12	2.46e-10	chr3L	877290	882013	-	protein_coding	CG13907	down_regulated
FBgn0033277	4.85107	0.848868	0.318579	2.66454	0.00770934	0.0375659	chr2R	8254222	8256931	+	protein_coding	CG14760	down_regulated
FBgn0034647	1174.97	0.845023	0.157905	5.35146	8.72e-08	1.89e-06	chr2R	21660966	21662995	-	protein_coding	pirk	down_regulated
FBgn0036146	40.898	0.844503	0.25383	3.32704	0.00087773	0.00629492	chr3L	11201350	11202158	+	protein_coding	CG14141	down_regulated
FBgn0033942	11.9862	0.844448	0.312917	2.69864	0.00696241	0.0345566	chr2R	14512558	14515211	-	protein_coding	Cpr51A	down_regulated
FBgn0033132	6.96584	0.844331	0.322918	2.61469	0.00893089	0.0421349	chr2R	7040135	7042762	+	protein_coding	Tsp42Ej	down_regulated
FBgn0038890	2792.68	0.843739	0.13281	6.35299	2.11e-10	7.55e-09	chr3R	21520927	21528598	+	protein_coding	CG7956	down_regulated
FBgn0262964	22.7718	0.843671	0.268991	3.13642	0.00171022	0.0109828	chr2R	15373889	15374721	-	pseudogene	CR43275	down_regulated
FBgn0053192	34.0434	0.842491	0.300226	2.80618	0.00501319	0.0268257	chr3R	20534961	20535301	+	protein_coding	MtnD	down_regulated
FBgn0028906	52.2563	0.842265	0.26445	3.18496	0.00144772	0.00956138	chr2L	14134490	14160587	+	protein_coding	CG17341	down_regulated
FBgn0036741	1480.67	0.841553	0.119971	7.01461	2.31e-12	1.08e-10	chr3L	17621823	17630971	+	protein_coding	CG7510	down_regulated
FBgn0051119	94.0654	0.840825	0.206306	4.07563	4.59e-05	0.000506073	chr3R	24854495	24856243	-	protein_coding	HdacX	down_regulated
FBgn0033980	4845.3	0.840695	0.078552	10.7024	9.92e-27	2.04e-24	chr2R	14882117	14884046	+	protein_coding	Cyp6a20	down_regulated
FBgn0040759	17.4203	0.837445	0.293613	2.8522	0.00434172	0.0240392	chr2R	12163674	12164896	+	protein_coding	CG13177	down_regulated
FBgn0039312	10.1567	0.837399	0.323879	2.58553	0.00972303	0.0450761	chr3R	25278426	25279846	-	protein_coding	CG10514	down_regulated
FBgn0034530	42.3699	0.836774	0.253932	3.29527	0.000983257	0.00693079	chr2R	20628185	20633506	-	protein_coding	Rcd6	down_regulated
FBgn0037146	13.9448	0.834847	0.315885	2.64288	0.00822032	0.0394975	chr3L	21972001	21984606	+	protein_coding	CG7470	down_regulated
FBgn0050456	2527.55	0.834845	0.0893388	9.3447	9.21e-21	1e-18	chr2R	17100240	17107542	+	protein_coding	CG30456	down_regulated
FBgn0031580	5.63586	0.834466	0.310328	2.68898	0.00716707	0.0353425	chr2L	4006040	4006606	+	protein_coding	CG15423	down_regulated
FBgn0051624	5.95742	0.834378	0.317681	2.62646	0.00862771	0.0409759	chr2L	21199044	21200375	-	protein_coding	CG31624	down_regulated
FBgn0085419	34.1111	0.832796	0.273093	3.0495	0.00229226	0.0141754	chr2R	18539584	18548969	+	protein_coding	Rgk2	down_regulated
FBgn0052194	4.80892	0.830094	0.30339	2.73606	0.00621797	0.0316557	chr3L	18085304	18087058	-	lincRNA	CR32194	down_regulated
FBgn0028491	2918.35	0.828672	0.129271	6.41032	1.45e-10	5.39e-09	chrX	3868972	3880379	+	protein_coding	CG2930	down_regulated
FBgn0041225	124.582	0.828449	0.221564	3.73911	0.000184676	0.00167953	chr3R	23051688	23052903	+	protein_coding	Gr94a	down_regulated
FBgn0033326	5.62452	0.827067	0.319199	2.59107	0.00956769	0.044491	chr2R	8710397	8712913	-	protein_coding	CG14743	down_regulated
FBgn0031937	1397.42	0.826772	0.0866588	9.54054	1.42e-21	1.71e-19	chr2L	7723044	7726298	-	protein_coding	CG13795	down_regulated
FBgn0085408	59.2833	0.82513	0.234784	3.51443	0.0004407	0.00350135	chr2R	14308141	14351802	+	protein_coding	Shroom	down_regulated
FBgn0032400	5153.74	0.825056	0.32242	2.55895	0.0104988	0.0479036	chr2L	12045342	12046118	-	protein_coding	CG6770	down_regulated
FBgn0033446	54.7962	0.824607	0.250099	3.29713	0.000976795	0.00688979	chr2R	9810973	9820053	-	protein_coding	CG1648	down_regulated
FBgn0000557	111.735	0.824422	0.180048	4.57889	4.67e-06	6.86e-05	chr3R	31738467	31743306	+	protein_coding	Ef1alpha100E	down_regulated
FBgn0033403	16.8349	0.82402	0.305946	2.69335	0.00707384	0.0349473	chr2R	9309295	9351655	-	protein_coding	CG13739	down_regulated
FBgn0039430	702.07	0.823675	0.138595	5.94305	2.8e-09	8.04e-08	chr3R	26461526	26470008	+	protein_coding	CG5455	down_regulated
FBgn0004623	4.16575	0.822874	0.316304	2.60153	0.00928095	0.0434602	chr3L	19687636	19689992	+	protein_coding	Gbeta76C	down_regulated
FBgn0020248	23.0084	0.822704	0.295283	2.78615	0.0053338	0.0280948	chr3L	1475437	1489547	-	protein_coding	stet	down_regulated
FBgn0005626	13.1508	0.821871	0.320264	2.56623	0.0102811	0.047068	chr3L	6713355	6719525	-	protein_coding	ple	down_regulated
FBgn0036279	608.125	0.818886	0.161483	5.07102	3.96e-07	7.55e-06	chr3L	12368645	12391444	-	protein_coding	Ncc69	down_regulated
FBgn0051216	865.818	0.81713	0.140334	5.82275	5.79e-09	1.6e-07	chr3R	19671449	19698742	+	protein_coding	Naam	down_regulated
FBgn0011705	1145.41	0.8158	0.106241	7.67879	1.61e-14	9.13e-13	chr2L	8985935	8989539	-	protein_coding	rost	down_regulated
FBgn0025683	5255.98	0.815231	0.155997	5.22593	1.73e-07	3.55e-06	chr2L	122623	130791	-	protein_coding	CG3164	down_regulated
FBgn0037517	5.46537	0.815048	0.317116	2.57019	0.0101643	0.0466962	chr3R	7790632	7793483	+	protein_coding	CG10086	down_regulated
FBgn0038912	307.223	0.814528	0.187142	4.35247	1.35e-05	0.00017436	chr3R	21875292	21877788	+	protein_coding	CG6656	down_regulated
FBgn0035287	4.92035	0.814113	0.315326	2.58181	0.00982831	0.0454458	chr3L	1876550	1883041	-	protein_coding	CG13937	down_regulated
FBgn0053542	318.156	0.813694	0.144526	5.6301	1.8e-08	4.46e-07	chrX	18277232	18284596	+	protein_coding	upd3	down_regulated
FBgn0032726	47.4129	0.813426	0.258575	3.1458	0.00165632	0.0106946	chr2L	18952205	18954431	-	protein_coding	CG10621	down_regulated
FBgn0266431	23.3701	0.813251	0.319038	2.54907	0.0108009	0.0489686	chrX	9871097	9871702	-	protein_coding	CG45061	down_regulated
FBgn0263662	83.9928	0.81254	0.214386	3.79009	0.000150595	0.0014166	chr3R	21592349	21594852	+	lincRNA	CR43653	down_regulated
FBgn0010040	23.9676	0.812303	0.267682	3.03458	0.00240867	0.0147678	chr3R	12374099	12374824	+	protein_coding	GstD4	down_regulated
FBgn0001981	3.68736	0.811575	0.309469	2.62248	0.00872934	0.0413666	chr2L	15333865	15336138	+	protein_coding	esg	down_regulated
FBgn0034290	21.9823	0.810998	0.315825	2.56787	0.0102325	0.046929	chr2R	18042295	18043744	-	protein_coding	CG5773	down_regulated
FBgn0051163	169.252	0.809793	0.223067	3.63027	0.000283124	0.00242425	chr3R	22133829	22296126	+	protein_coding	SKIP	down_regulated
FBgn0033483	4565.71	0.809764	0.114495	7.07246	1.52e-12	7.17e-11	chr2R	10078365	10084210	+	protein_coding	egr	down_regulated
FBgn0043806	1729.78	0.808989	0.138253	5.85153	4.87e-09	1.36e-07	chr3L	9093052	9094856	+	protein_coding	CG32032	down_regulated
FBgn0032147	1056.15	0.806794	0.0873805	9.23311	2.63e-20	2.78e-18	chr2L	9782383	9788499	+	protein_coding	IP3K1	down_regulated
FBgn0264894	4146.23	0.806548	0.103464	7.79545	6.42e-15	3.75e-13	chr2L	13261007	13284043	+	protein_coding	CG44085	down_regulated
FBgn0014018	9163.87	0.804371	0.1062	7.57414	3.62e-14	1.97e-12	chr3R	9044182	9047977	-	protein_coding	Rel	down_regulated
FBgn0264895	481.243	0.804295	0.204595	3.93116	8.45e-05	0.000863641	chr2L	7497804	7578980	-	protein_coding	RapGAP1	down_regulated
FBgn0026197	71.9034	0.804125	0.210568	3.81884	0.000134082	0.00128502	chr3L	17400346	17401348	-	protein_coding	noe	down_regulated
FBgn0052485	464.806	0.803909	0.12989	6.18916	6.05e-10	1.98e-08	chr3L	3050322	3051765	+	protein_coding	CG32485	down_regulated
FBgn0266217	14.0562	0.803614	0.304618	2.6381	0.00833708	0.0398613	chr2L	2427049	2427881	-	lincRNA	CR44912	down_regulated
FBgn0024980	289.261	0.80296	0.158808	5.05616	4.28e-07	8.12e-06	chrX	2739088	2744076	-	protein_coding	Syx4	down_regulated
FBgn0264908	27.8721	0.802815	0.296817	2.70474	0.0068357	0.0340542	chr3L	15848577	15899029	-	protein_coding	pHCl	down_regulated
FBgn0035186	5.02553	0.801528	0.314947	2.54496	0.0109291	0.0494236	chr3L	1189587	1190472	+	protein_coding	CG13912	down_regulated
FBgn0044047	1345.5	0.799653	0.192565	4.15264	3.29e-05	0.000380807	chrX	2331492	2334658	-	protein_coding	Ilp6	down_regulated
FBgn0261709	30.5924	0.796608	0.244947	3.25216	0.00114532	0.00780046	chr2L	12543175	12544343	+	lincRNA	CR42746	down_regulated
FBgn0038851	21.3372	0.794014	0.283032	2.80538	0.00502566	0.026879	chr3R	21074006	21076798	+	protein_coding	dmrt93B	down_regulated
FBgn0031489	2012.59	0.788725	0.146183	5.39545	6.84e-08	1.52e-06	chr2L	3016440	3018308	-	protein_coding	CG17224	down_regulated
FBgn0040805	24.8979	0.786466	0.303733	2.58933	0.00961627	0.0446392	chr3L	15492963	15495549	-	protein_coding	CG12355	down_regulated
FBgn0020762	431.305	0.785467	0.153741	5.10901	3.24e-07	6.29e-06	chr2L	4333912	4345776	+	protein_coding	Atet	down_regulated
FBgn0039927	361.989	0.785076	0.165379	4.74713	2.06e-06	3.31e-05	chr4	1126601	1137919	+	protein_coding	CG11155	down_regulated
FBgn0004635	949.445	0.784443	0.225819	3.47377	0.000513198	0.00400294	chr3L	1463810	1468944	+	protein_coding	rho	down_regulated
FBgn0014906	3360.34	0.783628	0.103944	7.53894	4.74e-14	2.57e-12	chr2L	3163644	3169462	+	protein_coding	Hydr2	down_regulated
FBgn0003326	3.20834	0.781459	0.305995	2.55383	0.0106546	0.0484282	chr2R	12780540	12802010	+	protein_coding	sca	down_regulated
FBgn0030090	1026.86	0.780323	0.0968582	8.05635	7.86e-16	5.12e-14	chrX	9121972	9135099	-	protein_coding	fend	down_regulated
FBgn0260795	66.5482	0.777221	0.259068	3.00007	0.00269917	0.0162041	chr3L	11123347	11134663	+	protein_coding	CG42575	down_regulated
FBgn0037548	66.7779	0.775464	0.236336	3.28119	0.00103369	0.00720549	chr3R	8094123	8105083	+	protein_coding	CG7900	down_regulated
FBgn0033177	1709.58	0.774784	0.0916207	8.45643	2.76e-17	2.07e-15	chr2R	7459684	7463395	-	protein_coding	CG11141	down_regulated
FBgn0052240	3.1388	0.772787	0.298259	2.59099	0.00957004	0.044491	chr3L	4380863	4381629	-	protein_coding	CG32240	down_regulated
FBgn0003888	12573.7	0.770414	0.136303	5.6522	1.58e-08	3.95e-07	chr2R	24305880	24313099	+	protein_coding	betaTub60D	down_regulated
FBgn0264836	35.32	0.769472	0.273929	2.80902	0.0049693	0.0266442	chr3R	16321837	16322189	+	protein_coding	CG44044	down_regulated
FBgn0034011	44.4851	0.768573	0.286752	2.68027	0.00735633	0.0361092	chr2R	15327142	15328271	-	protein_coding	CG8160	down_regulated
FBgn0033153	788.19	0.768102	0.122712	6.2594	3.86e-10	1.32e-08	chr2R	7249160	7250655	+	protein_coding	Gadd45	down_regulated
FBgn0051191	61.9774	0.767642	0.271445	2.82798	0.00468422	0.0254476	chr3R	20909212	20945530	-	protein_coding	CG31191	down_regulated
FBgn0033763	58.0148	0.763774	0.273229	2.79536	0.00518423	0.0275205	chr2R	12655953	12659341	+	protein_coding	CG8646	down_regulated
FBgn0264789	28.7571	0.762082	0.261801	2.91092	0.00360369	0.0206261	chr3R	5250912	5252132	+	pseudogene	CR44019	down_regulated
FBgn0038682	133.102	0.756396	0.210849	3.58739	0.000334008	0.00279269	chr3R	19148631	19153686	-	protein_coding	CG5835	down_regulated
FBgn0037238	28.7591	0.755031	0.2672	2.82571	0.00471754	0.0256027	chr3R	4359882	4366855	+	protein_coding	CG1090	down_regulated
FBgn0028490	4386.91	0.754296	0.0987431	7.63897	2.19e-14	1.23e-12	chr2L	11523020	11528205	-	protein_coding	CG31705	down_regulated
FBgn0060296	194.352	0.753694	0.179192	4.20606	2.6e-05	0.000309233	chr2R	24921504	24928275	-	protein_coding	pain	down_regulated
FBgn0037683	795.12	0.753048	0.170188	4.4248	9.65e-06	0.000129105	chr3R	9363304	9364838	+	protein_coding	CG18473	down_regulated
FBgn0000037	19.9251	0.750588	0.289723	2.59071	0.00957781	0.0444994	chr2R	24378629	24390294	-	protein_coding	mAChR-A	down_regulated
FBgn0265413	453.94	0.748272	0.207831	3.60039	0.000317738	0.00267772	chrX	9070317	9078499	-	protein_coding	CG44325	down_regulated
FBgn0261862	1351.01	0.747656	0.154673	4.83379	1.34e-06	2.27e-05	chr2R	10469472	10478567	-	protein_coding	whd	down_regulated
FBgn0038012	35.5667	0.746545	0.259828	2.87323	0.00406298	0.0227076	chr3R	12323520	12325210	+	protein_coding	CG10013	down_regulated
FBgn0013812	32.564	0.7446	0.275558	2.70215	0.00688919	0.0342409	chr3R	21024579	21042499	-	protein_coding	Dhc93AB	down_regulated
FBgn0038450	3.1901	0.744561	0.283038	2.6306	0.00852333	0.0406427	chr3R	16617949	16619878	+	protein_coding	CG17560	down_regulated
FBgn0039044	318.055	0.744178	0.109577	6.79138	1.11e-11	4.75e-10	chr3R	23049656	23054082	-	protein_coding	p53	down_regulated
FBgn0036180	1204.26	0.743714	0.10983	6.77149	1.27e-11	5.38e-10	chr3L	11605435	11609465	-	protein_coding	CG6091	down_regulated
FBgn0085282	4.72387	0.739906	0.285088	2.59536	0.00944908	0.0440161	chr3L	18086673	18087320	-	protein_coding	CG34253	down_regulated
FBgn0003159	496.835	0.73929	0.116944	6.32172	2.59e-10	9.03e-09	chrX	2344948	2366356	-	protein_coding	ptr	down_regulated
FBgn0023549	2476.74	0.739274	0.143776	5.14183	2.72e-07	5.36e-06	chrX	2189187	2205373	+	protein_coding	Mct1	down_regulated
FBgn0039290	420.379	0.73896	0.157098	4.70382	2.55e-06	4.01e-05	chr3R	25199817	25214255	+	protein_coding	CG13654	down_regulated
FBgn0033188	3760.71	0.738312	0.111784	6.60479	3.98e-11	1.59e-09	chr2R	7526117	7532981	-	protein_coding	Drat	down_regulated
FBgn0000479	1152.19	0.73767	0.161204	4.57601	4.74e-06	6.92e-05	chrX	3176439	3343767	+	protein_coding	dnc	down_regulated
FBgn0024897	39.4366	0.737645	0.244678	3.01475	0.0025719	0.0155713	chrX	1686623	1690187	+	protein_coding	b6	down_regulated
FBgn0038720	3126.67	0.734824	0.160386	4.58159	4.61e-06	6.78e-05	chr3R	19616023	19632718	-	protein_coding	CG6231	down_regulated
FBgn0050377	88.9888	0.731724	0.261344	2.79985	0.00511259	0.0271942	chr2R	7890024	7915032	+	protein_coding	CG30377	down_regulated
FBgn0051370	908.902	0.730953	0.151703	4.81833	1.45e-06	2.42e-05	chr3R	25302463	25303986	+	protein_coding	CG31370	down_regulated
FBgn0264508	71.524	0.727535	0.248515	2.92753	0.00341668	0.0197889	chr2R	11616194	11616694	+	lincRNA	CR43907	down_regulated
FBgn0260866	145.927	0.727066	0.176224	4.12581	3.69e-05	0.000420428	chr2R	22563151	22592964	-	protein_coding	dnr1	down_regulated
FBgn0003089	44.9537	0.726964	0.217063	3.34909	0.000810766	0.00587778	chr3L	19298622	19337609	-	protein_coding	pip	down_regulated
FBgn0030357	109.403	0.726659	0.232735	3.12226	0.00179471	0.0114497	chrX	11920003	11924662	-	protein_coding	Sclp	down_regulated
FBgn0024150	255.782	0.726644	0.158844	4.57457	4.77e-06	6.96e-05	chr3L	21136446	21171930	-	protein_coding	Ac78C	down_regulated
FBgn0034199	917.267	0.723591	0.18644	3.8811	0.000103984	0.00103557	chr2R	17136450	17136903	+	protein_coding	Gbp	down_regulated
FBgn0262473	2869.31	0.722642	0.130332	5.54462	2.95e-08	6.96e-07	chr3R	26799040	26842403	+	protein_coding	Tl	down_regulated
FBgn0050403	57.9621	0.722394	0.213597	3.38204	0.000719492	0.00532813	chr2R	21709894	21711613	-	protein_coding	CG30403	down_regulated
FBgn0265137	2248.16	0.722219	0.116783	6.18429	6.24e-10	2.03e-08	chr2R	6875905	6878927	-	protein_coding	Spn42Da	down_regulated
FBgn0265634	44.0198	0.721074	0.271631	2.6546	0.00794018	0.038411	chr4	194731	195900	+	lincRNA	CR44441	down_regulated
FBgn0035710	68.0097	0.720887	0.233215	3.09108	0.0019943	0.0125803	chr3L	6689326	6703521	-	protein_coding	SP1173	down_regulated
FBgn0010397	299.36	0.71749	0.157172	4.56498	5e-06	7.24e-05	chr2R	14570809	14575771	-	protein_coding	LamC	down_regulated
FBgn0015351	621.905	0.717078	0.162847	4.40338	1.07e-05	0.000141128	chr3R	16649980	16651157	-	protein_coding	CG14906	down_regulated
FBgn0035763	3086.82	0.716413	0.0866461	8.26827	1.36e-16	9.49e-15	chr3L	7326272	7328842	-	protein_coding	CG8602	down_regulated
FBgn0051633	220.655	0.716384	0.208912	3.42911	0.000605555	0.0046191	chr2L	6654759	6656321	-	protein_coding	CG31633	down_regulated
FBgn0037105	1540.75	0.715248	0.077774	9.1965	3.7e-20	3.87e-18	chr3L	21613796	21617376	-	protein_coding	S1P	down_regulated
FBgn0029155	5771.74	0.715238	0.0780526	9.16354	5.02e-20	5.16e-18	chr3R	27151661	27157603	+	protein_coding	Men-b	down_regulated
FBgn0035877	458.324	0.715065	0.15347	4.65932	3.17e-06	4.86e-05	chr3L	8340784	8342876	+	protein_coding	CG7083	down_regulated
FBgn0038262	57.2921	0.713436	0.280419	2.54418	0.0109533	0.0494915	chr3R	14801772	14804342	+	protein_coding	CG14857	down_regulated
FBgn0266258	293.985	0.71292	0.238645	2.98737	0.00281392	0.0167425	chr3R	29755189	29759040	-	lincRNA	CR44953	down_regulated
FBgn0010263	86.0111	0.71266	0.199457	3.573	0.000352918	0.00292574	chr2L	2954761	2968434	+	protein_coding	Rbp9	down_regulated
FBgn0035385	74.8818	0.712455	0.234886	3.03319	0.00241981	0.0148014	chr3L	3001715	3011860	+	protein_coding	FMRFaR	down_regulated
FBgn0263027	41.3133	0.711545	0.236287	3.01136	0.00260084	0.0157108	chr2L	7013395	7014737	+	protein_coding	CG43322	down_regulated
FBgn0039580	4744.96	0.709952	0.0799922	8.87526	6.98e-19	6.37e-17	chr3R	28337018	28339765	-	protein_coding	Gfat2	down_regulated
FBgn0028523	2864.9	0.709263	0.0948296	7.47934	7.47e-14	3.95e-12	chr2L	16400174	16448469	-	protein_coding	CG5888	down_regulated
FBgn0033717	3319.14	0.709242	0.0834666	8.49731	1.94e-17	1.48e-15	chr2R	12339609	12344617	-	protein_coding	CG8839	down_regulated
FBgn0041723	104.182	0.708428	0.199863	3.54458	0.000393243	0.00318348	chr2L	10368024	10373900	-	protein_coding	rho-5	down_regulated
FBgn0260658	160.356	0.706338	0.274494	2.57323	0.0100754	0.0463276	chrX	3891496	3930578	-	protein_coding	CG42541	down_regulated
FBgn0032024	224.821	0.705009	0.139573	5.05117	4.39e-07	8.32e-06	chr2L	8342694	8344378	+	protein_coding	CG14273	down_regulated
FBgn0041096	70.3316	0.704168	0.237823	2.96089	0.00306748	0.0180006	chr3L	12008224	12064859	-	protein_coding	rols	down_regulated
FBgn0053329	673.923	0.697976	0.20878	3.34312	0.000828432	0.00598361	chr3R	14222073	14224155	-	protein_coding	Sp212	down_regulated
FBgn0000416	28901.6	0.697867	0.0875311	7.9728	1.55e-15	9.87e-14	chr3R	30883463	30889062	-	protein_coding	Sap-r	down_regulated
FBgn0004646	25.5045	0.693465	0.271673	2.55257	0.0106931	0.048562	chrX	6973619	6991318	-	protein_coding	ogre	down_regulated
FBgn0003557	4377.18	0.692917	0.100599	6.88789	5.66e-12	2.5e-10	chr2L	2037713	2044372	+	protein_coding	Su(dx)	down_regulated
FBgn0266719	2219.08	0.691021	0.116664	5.92317	3.16e-09	8.97e-08	chr3R	25056285	25064348	+	protein_coding	Unc-13-4B	down_regulated
FBgn0051092	1332.27	0.690211	0.174098	3.9645	7.35e-05	0.000767529	chr3R	25698726	25740465	-	protein_coding	LpR2	down_regulated
FBgn0260462	5210.66	0.689611	0.079043	8.72451	2.67e-18	2.23e-16	chr3R	5237650	5251745	-	protein_coding	CG12163	down_regulated
FBgn0039024	107.602	0.688268	0.217083	3.17053	0.00152162	0.00996935	chr3R	22763959	22766172	-	protein_coding	CG4721	down_regulated
FBgn0036765	941.408	0.688191	0.0914588	7.52461	5.29e-14	2.84e-12	chr3L	17879095	17883653	+	protein_coding	CG7408	down_regulated
FBgn0035988	65.0047	0.686498	0.210238	3.26534	0.00109335	0.00752531	chr3L	9415754	9417388	-	protein_coding	CG3982	down_regulated
FBgn0036428	772.085	0.683866	0.122791	5.56933	2.56e-08	6.15e-07	chr3L	14540936	14550975	-	protein_coding	Gbs-70E	down_regulated
FBgn0085466	407.689	0.683126	0.225114	3.03457	0.00240878	0.0147678	chr3R	28283718	28284725	+	protein_coding	CG34437	down_regulated
FBgn0029903	4591.25	0.682674	0.0886358	7.70201	1.34e-14	7.65e-13	chrX	6803683	6813830	+	protein_coding	pod1	down_regulated
FBgn0032082	1985.68	0.680197	0.126144	5.39223	6.96e-08	1.54e-06	chr2L	8967534	8970627	+	protein_coding	CG18088	down_regulated
FBgn0262962	233.649	0.680195	0.226302	3.0057	0.00264968	0.0159518	chr3R	24830300	24830973	+	protein_coding	CG43273	down_regulated
FBgn0262871	1183.21	0.679875	0.114054	5.96101	2.51e-09	7.24e-08	chr3R	17379943	17390265	+	protein_coding	lute	down_regulated
FBgn0040837	63.6404	0.679696	0.24959	2.72325	0.00646432	0.0325992	chr3L	7158098	7158874	+	protein_coding	CG8620	down_regulated
FBgn0264721	79.1878	0.678537	0.230523	2.94347	0.00324551	0.0189206	chr3L	11163848	11164801	-	lincRNA	CR43989	down_regulated
FBgn0034200	662.089	0.674231	0.220348	3.05985	0.00221449	0.0137662	chr2R	17137239	17139595	+	protein_coding	CG11395	down_regulated
FBgn0004507	2893.81	0.673425	0.187821	3.58546	0.000336486	0.00280256	chr2L	2130812	2137296	+	protein_coding	GlyP	down_regulated
FBgn0086898	96.6781	0.671467	0.176235	3.81006	0.000138935	0.00132559	chr2R	10816036	10819884	-	protein_coding	dgo	down_regulated
FBgn0020414	12053.9	0.671341	0.0786145	8.53966	1.35e-17	1.06e-15	chr2L	16450906	16455194	+	protein_coding	Idgf3	down_regulated
FBgn0035807	1214.27	0.667539	0.089228	7.48127	7.36e-14	3.91e-12	chr3L	7651865	7654752	-	protein_coding	CG7492	down_regulated
FBgn0035523	859.622	0.667341	0.151241	4.41244	1.02e-05	0.000136021	chr3L	4277961	4281585	+	protein_coding	CG1311	down_regulated
FBgn0033683	741.095	0.666914	0.126849	5.25753	1.46e-07	3.04e-06	chr2R	12138694	12139324	+	protein_coding	CG18343	down_regulated
FBgn0016797	425.388	0.666221	0.170753	3.90166	9.55e-05	0.000961301	chr3L	19140974	19235373	-	protein_coding	fz2	down_regulated
FBgn0015575	4140.01	0.665672	0.0702707	9.47297	2.72e-21	3.09e-19	chr3R	7519562	7523753	-	protein_coding	alpha-Est7	down_regulated
FBgn0037848	1669.37	0.663984	0.10069	6.59431	4.27e-11	1.7e-09	chr3R	10868707	10870555	+	protein_coding	Tsp86D	down_regulated
FBgn0031395	319.161	0.663042	0.13006	5.09798	3.43e-07	6.63e-06	chr2L	2189913	2192386	-	protein_coding	CG10874	down_regulated
FBgn0034140	59.9529	0.662073	0.19915	3.32448	0.00088582	0.00634867	chr2R	16574578	16576586	-	protein_coding	CG8317	down_regulated
FBgn0259935	57.7683	0.660451	0.238096	2.77389	0.00553911	0.028916	chr3L	7423826	7454717	+	protein_coding	CG42458	down_regulated
FBgn0039756	1134.14	0.660381	0.0950712	6.94618	3.75e-12	1.7e-10	chr3R	30196359	30202998	-	protein_coding	CG9743	down_regulated
FBgn0015924	5171.8	0.660076	0.0714307	9.24079	2.45e-20	2.61e-18	chr2L	448253	453024	-	protein_coding	crq	down_regulated
FBgn0000490	246.461	0.658223	0.18061	3.64445	0.000267961	0.00231295	chr2L	2428371	2459823	+	protein_coding	dpp	down_regulated
FBgn0032656	375.317	0.656887	0.14656	4.48202	7.39e-06	0.000101556	chr2L	17963378	17974868	+	protein_coding	CG5674	down_regulated
FBgn0035589	945.102	0.656145	0.091587	7.16418	7.83e-13	3.77e-11	chr3L	5139618	5140473	+	protein_coding	CHMP2B	down_regulated
FBgn0260744	1146.82	0.656	0.15017	4.36837	1.25e-05	0.000163524	chr3R	11971006	11974910	-	protein_coding	Tango9	down_regulated
FBgn0067779	1422.4	0.655731	0.144833	4.52749	5.97e-06	8.44e-05	chr2L	66481	71390	+	protein_coding	dbr	down_regulated
FBgn0051897	144.636	0.655677	0.246167	2.66354	0.00773228	0.0376433	chr2L	8442446	8445815	+	protein_coding	CG31897	down_regulated
FBgn0087002	68.7962	0.653509	0.230503	2.83514	0.00458061	0.025012	chr4	1060968	1077273	+	protein_coding	Rfabg	down_regulated
FBgn0031414	167.241	0.653437	0.180875	3.61265	0.000303089	0.00256641	chr2L	2311679	2358944	+	protein_coding	eys	down_regulated
FBgn0050345	265.575	0.65269	0.117955	5.53338	3.14e-08	7.38e-07	chr2R	9148688	9151892	+	protein_coding	CG30345	down_regulated
FBgn0032470	39.9969	0.652601	0.252745	2.58205	0.00982157	0.0454458	chr2L	13106806	13109468	+	protein_coding	CG5142	down_regulated
FBgn0031975	225.781	0.646273	0.191162	3.38076	0.000722865	0.0053494	chr2L	8011404	8026898	+	protein_coding	Tg	down_regulated
FBgn0028579	1201.58	0.644514	0.10537	6.11665	9.56e-10	3e-08	chr2R	6741898	6746141	+	protein_coding	phtf	down_regulated
FBgn0266633	44.1386	0.643965	0.235916	2.72964	0.00634033	0.0321664	chr2R	12867608	12869783	+	lincRNA	CR45140	down_regulated
FBgn0262738	2104.37	0.63898	0.0852592	7.49456	6.65e-14	3.55e-12	chrX	4322625	4365408	+	protein_coding	norpA	down_regulated
FBgn0003890	495.948	0.63361	0.224227	2.82575	0.00471706	0.0256027	chr3R	27967007	27988384	-	protein_coding	betaTub97EF	down_regulated
FBgn0030234	545.451	0.633239	0.15093	4.19559	2.72e-05	0.000322431	chrX	10772540	10778981	+	protein_coding	CG15211	down_regulated
FBgn0265726	373.382	0.632088	0.185493	3.40762	0.000655331	0.0049316	chrX	13692291	13717835	+	protein_coding	NnaD	down_regulated
FBgn0002921	13642	0.631433	0.092773	6.80621	1e-11	4.3e-10	chr3R	20948713	20976239	+	protein_coding	Atpalpha	down_regulated
FBgn0001296	74.1554	0.629208	0.209239	3.00712	0.00263732	0.0158863	chr3R	12682185	12689367	-	protein_coding	kar	down_regulated
FBgn0024273	462.95	0.627191	0.114417	5.48163	4.21e-08	9.71e-07	chr3R	28824505	28832024	-	protein_coding	WASp	down_regulated
FBgn0032001	347.638	0.625444	0.131002	4.77432	1.8e-06	2.95e-05	chr2L	8212958	8214135	+	protein_coding	CG8360	down_regulated
FBgn0037551	2483.18	0.623896	0.140721	4.43356	9.27e-06	0.000124745	chr3R	8126604	8129835	+	protein_coding	Gie	down_regulated
FBgn0038679	184.812	0.623053	0.22602	2.75663	0.00584008	0.0302067	chr3R	19096960	19131929	+	protein_coding	CG6040	down_regulated
FBgn0031816	190.391	0.621754	0.14966	4.15445	3.26e-05	0.000378742	chr2L	6459014	6465669	-	protein_coding	CG16947	down_regulated
FBgn0034126	1156.69	0.619322	0.168168	3.68275	0.000230733	0.00202597	chr2R	16432243	16433183	+	protein_coding	CG4398	down_regulated
FBgn0034909	139.097	0.618633	0.206679	2.99321	0.00276059	0.0164923	chr2R	23812184	23818327	-	protein_coding	CG4797	down_regulated
FBgn0001149	2605.15	0.618194	0.10112	6.11346	9.75e-10	3.05e-08	chr3R	12367816	12369268	-	protein_coding	GstD1	down_regulated
FBgn0033387	1251.82	0.616835	0.179011	3.4458	0.000569374	0.00437898	chr2R	9157906	9161436	-	protein_coding	CG8008	down_regulated
FBgn0050423	1625.63	0.615856	0.130739	4.71059	2.47e-06	3.9e-05	chr2R	24874975	24875865	-	protein_coding	CG30423	down_regulated
FBgn0028399	2526.36	0.614331	0.0809675	7.58738	3.26e-14	1.8e-12	chr3L	16412721	16415386	+	protein_coding	TMS1	down_regulated
FBgn0032613	142.425	0.614167	0.198244	3.09804	0.00194803	0.0123321	chr2L	16835135	16837258	-	protein_coding	CG13283	down_regulated
FBgn0266918	1635.6	0.613966	0.114516	5.36141	8.26e-08	1.8e-06	chr3L	3055907	3070839	-	protein_coding	CG32486	down_regulated
FBgn0052115	1002.47	0.613819	0.206006	2.97962	0.00288608	0.0170957	chr3L	12912026	12913646	-	protein_coding	CG32115	down_regulated
FBgn0026404	1456.86	0.612647	0.0990892	6.18278	6.3e-10	2.05e-08	chr3L	9968478	9971002	+	protein_coding	Dronc	down_regulated
FBgn0262870	202.842	0.611583	0.145522	4.20268	2.64e-05	0.00031353	chr3L	4629603	4687317	-	protein_coding	axo	down_regulated
FBgn0011591	45.1874	0.61137	0.24034	2.54377	0.0109662	0.0495288	chr3L	20925890	20949512	-	protein_coding	fng	down_regulated
FBgn0265185	558.578	0.610737	0.189743	3.21876	0.00128747	0.0086365	chr2R	12950403	12952293	-	protein_coding	CG44250	down_regulated
FBgn0032080	67.6657	0.610655	0.21246	2.87422	0.00405031	0.0226706	chr2L	8959254	8962354	-	protein_coding	CG9525	down_regulated
FBgn0010482	61.2788	0.610134	0.213844	2.85318	0.00432845	0.0239821	chr2R	6721100	6740672	-	protein_coding	l(2)01289	down_regulated
FBgn0025687	5309.89	0.609811	0.0740932	8.23033	1.87e-16	1.27e-14	chr2L	7791174	7795959	-	protein_coding	LKR	down_regulated
FBgn0043070	2123.88	0.604513	0.106317	5.68594	1.3e-08	3.29e-07	chr2R	21502096	21517241	+	protein_coding	MESK2	down_regulated
FBgn0000286	777.819	0.603741	0.100096	6.03164	1.62e-09	4.86e-08	chr2L	4876890	4883107	-	protein_coding	Cf2	down_regulated
FBgn0012034	3489.7	0.603382	0.100864	5.98211	2.2e-09	6.47e-08	chr3L	21270721	21280243	-	protein_coding	AcCoAS	down_regulated
FBgn0035169	1023.25	0.602109	0.103461	5.81966	5.9e-09	1.62e-07	chr3L	851345	852673	+	protein_coding	CG13890	down_regulated
FBgn0023096	99.2128	0.600799	0.220115	2.72947	0.00634355	0.0321664	chr2L	17962624	17982472	-	protein_coding	btv	down_regulated
FBgn0085446	2743.92	0.600785	0.153129	3.92338	8.73e-05	0.000886914	chrX	6540770	6589173	+	protein_coding	CG34417	down_regulated
FBgn0038341	477.259	0.600142	0.125548	4.78016	1.75e-06	2.88e-05	chr3R	15442245	15476193	-	protein_coding	AdamTS-A	down_regulated
FBgn0043841	9599.6	0.599931	0.108827	5.51269	3.53e-08	8.21e-07	chr2L	12403269	12423439	-	protein_coding	vir-1	down_regulated
FBgn0013771	360.073	0.597677	0.131495	4.54524	5.49e-06	7.84e-05	chr2R	14879355	14881372	-	protein_coding	Cyp6a9	down_regulated
FBgn0040600	2667.27	0.59754	0.103778	5.75785	8.52e-09	2.24e-07	chr3R	24769350	24770933	+	protein_coding	CG13631	down_regulated
FBgn0029121	394.007	0.597154	0.177253	3.36893	0.000754606	0.0055231	chr3L	5563773	5565103	+	protein_coding	Sras	down_regulated
FBgn0015795	6297.76	0.595281	0.119052	5.00019	5.73e-07	1.06e-05	chr3R	23993007	23995452	+	protein_coding	Rab7	down_regulated
FBgn0052039	563.679	0.594665	0.143692	4.13848	3.5e-05	0.00040129	chr3L	9358998	9359996	+	protein_coding	CG32039	down_regulated
FBgn0085484	619.57	0.592459	0.166096	3.56697	0.000361134	0.00298229	chr3L	9360315	9362042	+	protein_coding	Pdxk	down_regulated
FBgn0261561	164.07	0.590184	0.20152	2.92867	0.00340418	0.0197273	chr3R	5813608	5818820	+	protein_coding	CG42675	down_regulated
FBgn0052446	1005.32	0.589868	0.118082	4.99541	5.87e-07	1.08e-05	chr3L	21640994	21642599	+	protein_coding	Atox1	down_regulated
FBgn0030485	571.077	0.589685	0.180304	3.27051	0.00107354	0.00742993	chrX	13409368	13413074	-	protein_coding	CG1998	down_regulated
FBgn0263452	322.082	0.589464	0.219253	2.68851	0.00717723	0.03536	chr3R	22628796	22629299	+	lincRNA	CR43475	down_regulated
FBgn0002719	20413.3	0.588187	0.0893109	6.58584	4.52e-11	1.78e-09	chr3R	12713102	12722442	-	protein_coding	Men	down_regulated
FBgn0025632	180.217	0.587717	0.168006	3.49819	0.000468419	0.00369958	chrX	2041867	2055414	+	protein_coding	CG4313	down_regulated
FBgn0038194	149.387	0.585591	0.178095	3.28808	0.00100874	0.0070824	chr3R	14029227	14031483	+	protein_coding	Cyp6d5	down_regulated
FBgn0032785	720.699	0.583778	0.142745	4.08967	4.32e-05	0.000478365	chr2L	19454255	19457723	+	protein_coding	CG10026	down_regulated
FBgn0039467	3039.07	0.583429	0.10649	5.47873	4.28e-08	9.84e-07	chr3R	26978540	26985706	+	protein_coding	CG14253	down_regulated
FBgn0031611	213.087	0.581966	0.138857	4.19113	2.78e-05	0.00032811	chr2L	4465173	4468022	+	protein_coding	CG17840	down_regulated
FBgn0028984	3283.82	0.579711	0.137324	4.22149	2.43e-05	0.00029107	chr3R	15203068	15206447	-	protein_coding	Spn88Ea	down_regulated
FBgn0000261	2332.56	0.578642	0.0948086	6.10327	1.04e-09	3.24e-08	chr3L	18822603	18828188	+	protein_coding	Cat	down_regulated
FBgn0051118	104.772	0.578528	0.218773	2.64442	0.0081831	0.0393895	chr3R	24826664	24828409	-	protein_coding	RabX4	down_regulated
FBgn0037076	254.58	0.577588	0.203604	2.83683	0.00455642	0.0249181	chr3L	21344767	21349288	-	protein_coding	ebd2	down_regulated
FBgn0039381	939.715	0.5768	0.108967	5.29334	1.2e-07	2.55e-06	chr3R	25881983	25888230	+	protein_coding	SppL	down_regulated
FBgn0013305	6383.43	0.575377	0.0953514	6.03428	1.6e-09	4.81e-08	chr2R	12877093	12880230	-	protein_coding	Nmda1	down_regulated
FBgn0243514	2421.17	0.574184	0.134101	4.28173	1.85e-05	0.000232595	chr3R	27095866	27099679	-	protein_coding	eater	down_regulated
FBgn0260753	85.8977	0.573061	0.199465	2.87299	0.00406612	0.0227133	chrX	2552205	2578640	+	protein_coding	Pdfr	down_regulated
FBgn0033782	85.7283	0.572947	0.213879	2.67883	0.00738797	0.0362083	chr2R	12924566	12930644	+	protein_coding	sug	down_regulated
FBgn0010228	9753.81	0.572902	0.11343	5.05071	4.4e-07	8.33e-06	chr2R	21697487	21707861	-	protein_coding	HmgZ	down_regulated
FBgn0036732	679.618	0.572704	0.0966487	5.92563	3.11e-09	8.87e-08	chr3L	17487117	17511693	+	protein_coding	Oatp74D	down_regulated
FBgn0034626	432.043	0.571787	0.123368	4.6348	3.57e-06	5.4e-05	chr2R	21383226	21384391	-	protein_coding	CG10795	down_regulated
FBgn0039075	72.9126	0.571652	0.212231	2.69353	0.00706991	0.0349473	chr3R	23375927	23384777	-	protein_coding	CG4393	down_regulated
FBgn0085322	78.5834	0.568171	0.21196	2.68056	0.00734985	0.036094	chr3R	27164707	27165575	-	protein_coding	CG34293	down_regulated
FBgn0036341	1193.84	0.567477	0.14022	4.04704	5.19e-05	0.000564427	chr3L	13044433	13046894	+	protein_coding	Syx13	down_regulated
FBgn0035248	138.207	0.566098	0.173201	3.26844	0.00108143	0.00747969	chr3L	1645466	1645983	+	protein_coding	CG13919	down_regulated
FBgn0032135	393.685	0.565937	0.113767	4.97453	6.54e-07	1.18e-05	chr2L	9616468	9623109	+	protein_coding	GlcAT-S	down_regulated
FBgn0085386	175.869	0.564984	0.193296	2.92289	0.00346797	0.0200534	chr3R	4491942	4558067	-	protein_coding	CG34357	down_regulated
FBgn0263747	51.2798	0.563309	0.218291	2.58055	0.00986438	0.0455754	chrX	15773170	15778703	+	protein_coding	CG43672	down_regulated
FBgn0045063	4334.55	0.562527	0.112791	4.98734	6.12e-07	1.12e-05	chr2R	12487450	12507333	-	protein_coding	fdl	down_regulated
FBgn0028539	2260.64	0.562487	0.0925089	6.08035	1.2e-09	3.69e-08	chr2L	13784083	13790562	+	protein_coding	CG31731	down_regulated
FBgn0027590	1427.03	0.561575	0.10748	5.22494	1.74e-07	3.55e-06	chr2R	24766717	24768172	-	protein_coding	GstE12	down_regulated
FBgn0033340	1649.96	0.559174	0.148137	3.7747	0.000160201	0.00149269	chr2R	8900240	8900617	+	protein_coding	CG13751	down_regulated
FBgn0004638	3291.75	0.558198	0.0907904	6.1482	7.84e-10	2.49e-08	chr2R	13495221	13502841	-	protein_coding	drk	down_regulated
FBgn0038419	63.7323	0.557364	0.210152	2.6522	0.00799698	0.0386503	chr3R	16345824	16349226	-	protein_coding	CG14879	down_regulated
FBgn0001128	418.973	0.557061	0.13077	4.25985	2.05e-05	0.000252419	chr2L	5943642	5948968	+	protein_coding	Gpdh	down_regulated
FBgn0051347	83.0003	0.556042	0.191839	2.89849	0.00374968	0.0212681	chr3R	12691732	12692597	-	protein_coding	CG31347	down_regulated
FBgn0031998	345.567	0.554987	0.12095	4.58858	4.46e-06	6.58e-05	chr2L	8200464	8205132	-	protein_coding	SLC5A11	down_regulated
FBgn0033079	1752.36	0.554089	0.12207	4.53912	5.65e-06	8.03e-05	chr2R	6642417	6645098	-	protein_coding	Fmo-2	down_regulated
FBgn0035916	431.229	0.552849	0.115954	4.76783	1.86e-06	3.03e-05	chr3L	8622038	8623901	-	protein_coding	GAPsec	down_regulated
FBgn0030660	262.39	0.552193	0.153943	3.58699	0.000334517	0.00279269	chrX	15583158	15585249	+	protein_coding	CG8097	down_regulated
FBgn0028540	90.3501	0.552087	0.186725	2.95669	0.00310956	0.0182275	chr2L	13774339	13780165	-	protein_coding	CG9008	down_regulated
FBgn0053198	989.274	0.551293	0.148302	3.71738	0.000201301	0.00180462	chr2R	18277438	18278762	+	protein_coding	pen-2	down_regulated
FBgn0033550	263.041	0.549983	0.121842	4.51391	6.36e-06	8.94e-05	chr2R	10812156	10813310	-	protein_coding	CG12341	down_regulated
FBgn0038344	1740.14	0.549685	0.137441	3.99942	6.35e-05	0.000675833	chr3R	15486049	15493310	+	protein_coding	CG5205	down_regulated
FBgn0037228	19029.9	0.549649	0.0750454	7.32422	2.4e-13	1.21e-11	chr3R	4266769	4268316	+	protein_coding	CG1092	down_regulated
FBgn0013995	171.204	0.548583	0.196745	2.78829	0.00529865	0.0279707	chr3R	20978182	21015613	+	protein_coding	Calx	down_regulated
FBgn0036381	254.694	0.547511	0.170721	3.20705	0.00134104	0.00894526	chr3L	13860026	13866905	-	protein_coding	CG8745	down_regulated
FBgn0031170	2959.7	0.544391	0.118613	4.58964	4.44e-06	6.55e-05	chrX	21292307	21306665	-	protein_coding	CG1718	down_regulated
FBgn0032456	6980.47	0.543538	0.110114	4.93613	7.97e-07	1.42e-05	chr2L	12719044	12744807	+	protein_coding	MRP	down_regulated
FBgn0016078	1000.18	0.541724	0.0987374	5.48651	4.1e-08	9.48e-07	chr2R	9400530	9413463	-	protein_coding	wun	down_regulated
FBgn0051495	107.366	0.539456	0.160047	3.37062	0.000749986	0.00550128	chr3R	13838239	13839934	-	protein_coding	CG31495	down_regulated
FBgn0030511	179.073	0.537796	0.154303	3.48532	0.000491552	0.00386283	chrX	13682951	13684616	+	protein_coding	CG11158	down_regulated
FBgn0052428	1126.52	0.536186	0.139344	3.84793	0.00011912	0.00116781	chr3L	20469673	20473723	-	protein_coding	CG32428	down_regulated
FBgn0053556	319.597	0.536163	0.185554	2.88953	0.00385822	0.0217223	chr3L	7094817	7123297	+	protein_coding	form3	down_regulated
FBgn0010591	2212.76	0.536051	0.110886	4.83425	1.34e-06	2.26e-05	chr2R	17088440	17091958	-	protein_coding	Sply	down_regulated
FBgn0015791	1023.27	0.535352	0.0964214	5.55222	2.82e-08	6.7e-07	chr2L	14355144	14358764	+	protein_coding	Rab14	down_regulated
FBgn0034035	625.473	0.534849	0.101521	5.26837	1.38e-07	2.9e-06	chr2R	15677217	15678956	-	protein_coding	CG8207	down_regulated
FBgn0266720	2263.89	0.534709	0.0937602	5.70295	1.18e-08	3.02e-07	chr3R	9761304	9763150	-	protein_coding	Snap24	down_regulated
FBgn0041205	3123.76	0.53448	0.0771718	6.92586	4.33e-12	1.95e-10	chr2R	24785513	24787411	-	protein_coding	key	down_regulated
FBgn0051108	1155.91	0.533431	0.132381	4.0295	5.59e-05	0.000604547	chr3R	25112866	25122920	-	protein_coding	CG31108	down_regulated
FBgn0032820	148.839	0.532994	0.183226	2.90894	0.00362656	0.0207238	chr2L	19761586	19764136	-	protein_coding	fbp	down_regulated
FBgn0015714	2215.91	0.528	0.0715697	7.37743	1.61e-13	8.29e-12	chr2R	14873952	14875739	+	protein_coding	Cyp6a17	down_regulated
FBgn0264491	1851.62	0.527787	0.103128	5.11776	3.09e-07	6.03e-06	chr3R	22042190	22079321	+	protein_coding	how	down_regulated
FBgn0036316	101.758	0.526277	0.185111	2.84303	0.00446866	0.0245538	chr3L	12824879	12843106	-	protein_coding	CG10960	down_regulated
FBgn0267253	126.186	0.524431	0.186987	2.80464	0.00503728	0.0269142	chrX	9502825	9550838	-	protein_coding	CG32700	down_regulated
FBgn0035020	1425.03	0.524219	0.148537	3.52922	0.000416782	0.00334365	chr2R	24531593	24533391	+	protein_coding	CG13585	down_regulated
FBgn0262716	5660.56	0.524155	0.100518	5.21455	1.84e-07	3.74e-06	chr3L	8113406	8115902	-	protein_coding	Arp3	down_regulated
FBgn0005198	1473.03	0.521252	0.0947849	5.49932	3.81e-08	8.84e-07	chr3L	20129180	20139010	+	protein_coding	gig	down_regulated
FBgn0027280	6281.07	0.520352	0.0779939	6.6717	2.53e-11	1.03e-09	chrX	7941477	7946908	-	protein_coding	l(1)G0193	down_regulated
FBgn0027505	1263.2	0.519839	0.10679	4.86785	1.13e-06	1.93e-05	chr2L	12058303	12063184	-	protein_coding	Rab3-GAP	down_regulated
FBgn0015571	234.45	0.519211	0.122296	4.24553	2.18e-05	0.000266326	chr3R	7538971	7541631	-	protein_coding	alpha-Est3	down_regulated
FBgn0038803	763.927	0.518898	0.155641	3.33393	0.000856267	0.00615752	chr3R	20560864	20573000	+	protein_coding	CG5191	down_regulated
FBgn0034005	185.577	0.518473	0.195077	2.65779	0.00786549	0.0381701	chr2R	15258760	15262873	+	protein_coding	ItgalphaPS4	down_regulated
FBgn0037603	430.625	0.517731	0.137227	3.77282	0.000161413	0.00150249	chr3R	8652820	8653847	+	protein_coding	CG11753	down_regulated
FBgn0038533	1195.02	0.517284	0.105761	4.89109	1e-06	1.74e-05	chr3R	17669143	17670895	-	protein_coding	CG7523	down_regulated
FBgn0052163	98.9997	0.516909	0.202689	2.55025	0.0107645	0.0488446	chr3L	16587156	16588143	+	protein_coding	CG32163	down_regulated
FBgn0039668	2260.07	0.515749	0.0721774	7.14557	8.96e-13	4.26e-11	chr3R	29499024	29503797	-	protein_coding	Trc8	down_regulated
FBgn0033127	1579.82	0.514947	0.0785382	6.55664	5.5e-11	2.15e-09	chr2R	7025009	7028082	+	protein_coding	Tsp42Ef	down_regulated
FBgn0035983	1267.73	0.513209	0.0947528	5.41629	6.08e-08	1.37e-06	chr3L	9386826	9399227	-	protein_coding	CG4080	down_regulated
FBgn0260659	823.424	0.511925	0.107262	4.77266	1.82e-06	2.97e-05	chr3R	15196597	15203074	+	protein_coding	CG42542	down_regulated
FBgn0035346	1202.61	0.511236	0.10237	4.99402	5.91e-07	1.08e-05	chr3L	2488803	2492613	+	protein_coding	CG1146	down_regulated
FBgn0263256	346.816	0.511054	0.162321	3.14842	0.00164155	0.0106184	chr2L	8145757	8158786	+	protein_coding	CG43394	down_regulated
FBgn0036666	3453.94	0.510612	0.0824911	6.18991	6.02e-10	1.97e-08	chr3L	16842293	16844585	+	protein_coding	TSG101	down_regulated
FBgn0032079	2128.71	0.509831	0.108202	4.71185	2.45e-06	3.88e-05	chr2L	8953480	8959051	-	protein_coding	CG31886	down_regulated
FBgn0263852	1232.56	0.509813	0.174434	2.92267	0.00347042	0.0200567	chr2L	8383611	8384137	-	protein_coding	l(2)k12914	down_regulated
FBgn0084049	193.194	0.507846	0.158792	3.19817	0.00138302	0.0092023	chr2R	4731513	4732343	+	pseudogene	CR41440	down_regulated
FBgn0259173	86.5078	0.507576	0.185469	2.73672	0.00620559	0.0316379	chr3L	7142990	7157073	-	protein_coding	corn	down_regulated
FBgn0263607	160.073	0.507067	0.143499	3.53359	0.000409957	0.00330626	chr3L	16234139	16236999	+	protein_coding	l(3)72Dp	down_regulated
FBgn0014011	2903.41	0.506127	0.0876065	5.77728	7.59e-09	2.03e-07	chr3L	7432761	7435190	-	protein_coding	Rac2	down_regulated
FBgn0036318	1462.49	0.505695	0.0783241	6.45644	1.07e-10	4.05e-09	chr3L	12850164	12853169	+	protein_coding	Wbp2	down_regulated
FBgn0038407	744.798	0.505666	0.176308	2.86808	0.00412971	0.0230324	chr3R	16197999	16203083	-	protein_coding	CG6126	down_regulated
FBgn0011818	792.141	0.504629	0.142161	3.5497	0.000385666	0.003138	chr2L	2492954	2498846	+	protein_coding	oaf	down_regulated
FBgn0036043	2550.51	0.504423	0.103977	4.85131	1.23e-06	2.09e-05	chr3L	9763543	9786466	+	protein_coding	CG8177	down_regulated
FBgn0028497	1538.9	0.504074	0.0781566	6.44954	1.12e-10	4.22e-09	chr2R	23389008	23396680	-	protein_coding	CG3530	down_regulated
FBgn0031913	1466.75	0.501798	0.0855295	5.86696	4.44e-09	1.24e-07	chr2L	7430529	7433516	-	protein_coding	CG5958	down_regulated
FBgn0025693	3129.44	0.499822	0.0901915	5.54179	2.99e-08	7.05e-07	chr2R	5774775	5782858	-	protein_coding	ZnT41F	down_regulated
FBgn0050055	350.398	0.499281	0.128471	3.88634	0.000101767	0.00101633	chr2R	12589238	12591395	+	lincRNA	CR30055	down_regulated
FBgn0035976	964.399	0.499252	0.124499	4.01008	6.07e-05	0.000650578	chr3L	9338809	9348336	+	protein_coding	PGRP-LC	down_regulated
FBgn0032997	1340.61	0.498868	0.116547	4.28039	1.87e-05	0.000233721	chr2R	4619029	4620833	+	protein_coding	CG17486	down_regulated
FBgn0034110	775.873	0.49865	0.132104	3.77467	0.00016022	0.00149269	chr2R	16294399	16297232	+	protein_coding	Atg9	down_regulated
FBgn0035989	921.503	0.498189	0.0893953	5.57287	2.51e-08	6.04e-07	chr3L	9413595	9426758	-	protein_coding	CG3967	down_regulated
FBgn0030941	1390.61	0.497698	0.0849263	5.86035	4.62e-09	1.29e-07	chrX	18624041	18634908	-	protein_coding	wgn	down_regulated
FBgn0035432	6276.37	0.497313	0.086492	5.74982	8.93e-09	2.33e-07	chr3L	3303707	3314009	+	protein_coding	ZnT63C	down_regulated
FBgn0005612	1823.06	0.497248	0.151756	3.27664	0.00105051	0.00730205	chr2R	23978800	23985177	+	protein_coding	Sox14	down_regulated
FBgn0001234	8389.31	0.496393	0.171136	2.90058	0.00372468	0.0211375	chr3R	21296126	21317836	+	lincRNA	Hsromega	down_regulated
FBgn0030670	769.047	0.495741	0.102044	4.85813	1.19e-06	2.03e-05	chrX	15701450	15703770	-	protein_coding	Pis	down_regulated
FBgn0025865	5606.09	0.495674	0.0862411	5.74754	9.06e-09	2.36e-07	chr3R	21061679	21064471	-	protein_coding	Cortactin	down_regulated
FBgn0000395	1468.79	0.494271	0.180246	2.7422	0.00610291	0.0312289	chr2R	21355014	21379464	-	protein_coding	cv-2	down_regulated
FBgn0052626	1572.71	0.493903	0.139833	3.53208	0.000412307	0.00331771	chrX	13830740	13845866	-	protein_coding	AMPdeam	down_regulated
FBgn0053207	747.692	0.493876	0.0988914	4.99413	5.91e-07	1.08e-05	chr3R	15666182	15690513	+	protein_coding	pxb	down_regulated
FBgn0038206	492.422	0.493422	0.10371	4.7577	1.96e-06	3.17e-05	chr3R	14122653	14124474	+	protein_coding	twf	down_regulated
FBgn0032689	2074.75	0.492742	0.0792485	6.21769	5.05e-10	1.67e-08	chr2L	18599754	18605249	-	protein_coding	CG10413	down_regulated
FBgn0042180	428.643	0.492489	0.104692	4.70419	2.55e-06	4.01e-05	chr2R	21613844	21616907	-	protein_coding	CG18870	down_regulated
FBgn0036551	274.234	0.491987	0.136488	3.60463	0.000312602	0.0026386	chr3L	15976869	15978435	+	protein_coding	CG17029	down_regulated
FBgn0028664	595.142	0.491602	0.127959	3.84186	0.000122105	0.00118991	chr3L	4186017	4186865	-	protein_coding	VhaM9.7-c	down_regulated
FBgn0004868	5809.62	0.491406	0.0883663	5.56101	2.68e-08	6.4e-07	chr2L	9491175	9494876	-	protein_coding	Gdi	down_regulated
FBgn0031458	553.177	0.490638	0.144011	3.40695	0.000656933	0.0049367	chr2L	2766232	2767281	+	protein_coding	aph-1	down_regulated
FBgn0033388	3793.31	0.490438	0.178197	2.75223	0.00591915	0.0305422	chr2R	9162036	9164967	-	protein_coding	CG8046	down_regulated
FBgn0031969	2886.8	0.489521	0.114425	4.27809	1.89e-05	0.000235871	chr2L	7986785	7994184	-	protein_coding	pes	down_regulated
FBgn0005660	714.701	0.489493	0.124422	3.93414	8.35e-05	0.000853819	chr2L	544924	552923	-	protein_coding	Ets21C	down_regulated
FBgn0265967	136.158	0.487936	0.167948	2.90529	0.00366912	0.0208999	chrX	16901766	16912724	-	lincRNA	CR44754	down_regulated
FBgn0016926	1114.99	0.486875	0.140997	3.45309	0.000554195	0.00428178	chr2L	1114653	1128953	-	protein_coding	Pino	down_regulated
FBgn0003943	4500.45	0.486661	0.0949561	5.12512	2.97e-07	5.82e-06	chr3L	3899258	3903184	-	protein_coding	Ubi-p63E	down_regulated
FBgn0015558	75.9447	0.48658	0.183915	2.64568	0.0081528	0.0392967	chrX	21328612	21339676	-	protein_coding	tty	down_regulated
FBgn0029914	401.459	0.486418	0.123521	3.93795	8.22e-05	0.000844389	chrX	6849769	6851884	+	protein_coding	CG4558	down_regulated
FBgn0038110	1046.3	0.484851	0.125753	3.85558	0.000115455	0.0011371	chr3R	13008383	13011310	-	protein_coding	CG8031	down_regulated
FBgn0052407	203.886	0.48444	0.138049	3.50918	0.000449482	0.00356054	chr3L	5922054	5923567	+	protein_coding	CG32407	down_regulated
FBgn0010406	1764.02	0.484188	0.0953852	5.07613	3.85e-07	7.38e-06	chr3L	7970587	7972449	+	protein_coding	RNaseX25	down_regulated
FBgn0033769	194.8	0.483527	0.162377	2.97782	0.00290311	0.0171585	chr2R	12691307	12692690	-	protein_coding	CG8768	down_regulated
FBgn0051935	636.784	0.483204	0.125525	3.84945	0.000118382	0.00116165	chr2L	1594821	1611157	-	protein_coding	CG31935	down_regulated
FBgn0039003	901.358	0.482659	0.151884	3.17781	0.0014839	0.00975212	chr3R	22687541	22690380	-	protein_coding	wfs1	down_regulated
FBgn0051522	1241.42	0.482325	0.136356	3.53724	0.000404331	0.00326335	chr3R	4441414	4462883	-	protein_coding	CG31522	down_regulated
FBgn0011828	27633.2	0.482262	0.13869	3.47727	0.000506544	0.00395682	chr3L	2601454	2630064	-	protein_coding	Pxn	down_regulated
FBgn0029911	989.094	0.481774	0.125082	3.85165	0.000117323	0.00115337	chrX	6838173	6843921	-	protein_coding	CG14435	down_regulated
FBgn0026479	1988	0.481755	0.108274	4.44942	8.61e-06	0.000116912	chr2L	2581280	2585430	-	protein_coding	Drp1	down_regulated
FBgn0022787	8333.48	0.481734	0.0939245	5.12895	2.91e-07	5.72e-06	chr3R	15973297	15983451	+	protein_coding	Hel89B	down_regulated
FBgn0052687	244.646	0.481497	0.143693	3.35088	0.000805547	0.00584788	chrX	10482027	10487205	-	protein_coding	CG32687	down_regulated
FBgn0036291	135.011	0.480157	0.160225	2.99677	0.00272856	0.0163451	chr3L	12501512	12502647	+	protein_coding	CG10681	down_regulated
FBgn0038330	305.024	0.478502	0.126048	3.79619	0.000146939	0.0013862	chr3R	15367815	15369945	-	protein_coding	CG14868	down_regulated
FBgn0036770	1147.32	0.478427	0.0945012	5.06266	4.13e-07	7.86e-06	chr3L	17898888	17907812	-	protein_coding	Prestin	down_regulated
FBgn0035028	670.515	0.477183	0.084662	5.63633	1.74e-08	4.31e-07	chr2R	24574558	24577676	+	protein_coding	Start1	down_regulated
FBgn0028582	2593.72	0.47715	0.0880728	5.41768	6.04e-08	1.36e-06	chr3L	7528779	7540012	+	protein_coding	lqf	down_regulated
FBgn0039328	793.581	0.475856	0.156072	3.04895	0.0022964	0.0141916	chr3R	25329529	25331203	-	protein_coding	CHKov2	down_regulated
FBgn0028380	758.785	0.47426	0.133917	3.54145	0.000397939	0.00321419	chr3L	19294563	19298830	+	protein_coding	fal	down_regulated
FBgn0265186	203.646	0.473228	0.126944	3.72786	0.000193112	0.00173704	chr2R	12948347	12952293	-	protein_coding	CG44251	down_regulated
FBgn0015765	828.308	0.473034	0.087087	5.43173	5.58e-08	1.27e-06	chr3R	24150415	24152321	-	protein_coding	p38a	down_regulated
FBgn0004057	261.873	0.471862	0.123506	3.82057	0.000133144	0.00127718	chrX	19667251	19672353	+	protein_coding	Zw	down_regulated
FBgn0261995	806.905	0.471419	0.121039	3.89478	9.83e-05	0.000986202	chr3R	27227069	27228561	-	protein_coding	CG42813	down_regulated
FBgn0035400	2585.86	0.471348	0.0870981	5.41169	6.24e-08	1.4e-06	chr3L	3128033	3143457	-	protein_coding	CG11537	down_regulated
FBgn0031457	615.161	0.468752	0.131791	3.55678	0.000375429	0.00306715	chr2L	2763415	2765665	-	protein_coding	CG3077	down_regulated
FBgn0086371	576.079	0.467674	0.131802	3.5483	0.000387728	0.00314838	chr3R	13361815	13366910	-	protein_coding	poly	down_regulated
FBgn0032455	1739.96	0.467225	0.0837029	5.58194	2.38e-08	5.76e-07	chr2L	12713275	12721843	-	protein_coding	Pih1D1	down_regulated
FBgn0038465	9441.98	0.467073	0.101058	4.62184	3.8e-06	5.7e-05	chr3R	17002874	17007208	+	protein_coding	Irc	down_regulated
FBgn0039464	1724.15	0.466824	0.126737	3.6834	0.000230145	0.00202248	chr3R	26949691	26958491	-	protein_coding	CG6330	down_regulated
FBgn0019947	2093.88	0.4661	0.0923706	5.04598	4.51e-07	8.5e-06	chr3L	20432467	20435156	+	protein_coding	Psn	down_regulated
FBgn0039970	2147.14	0.463216	0.150855	3.07059	0.00213635	0.0133347	chr2R	5608634	5611586	+	protein_coding	CG17508	down_regulated
FBgn0030993	2243.88	0.462775	0.0737962	6.27099	3.59e-10	1.23e-08	chrX	19188034	19190193	+	protein_coding	Mec2	down_regulated
FBgn0037933	399.347	0.461132	0.109354	4.21686	2.48e-05	0.000295776	chr3R	11679742	11680976	+	protein_coding	Ho	down_regulated
FBgn0020236	6818.13	0.460972	0.114616	4.02188	5.77e-05	0.000622576	chr2R	15993530	16001290	-	protein_coding	ATPCL	down_regulated
FBgn0050323	99.7409	0.460591	0.164993	2.79157	0.00524529	0.0277344	chr2R	17853294	17854296	+	protein_coding	CG30323	down_regulated
FBgn0261836	17092	0.460496	0.114868	4.00889	6.1e-05	0.000653191	chr2L	5100876	5207002	+	protein_coding	Msp300	down_regulated
FBgn0034398	19597.2	0.459482	0.0931254	4.93401	8.06e-07	1.43e-05	chr2R	18833371	18834775	-	protein_coding	CG15098	down_regulated
FBgn0010434	10711.1	0.45865	0.126569	3.62373	0.000290385	0.00247453	chr2R	19229062	19243751	+	protein_coding	cora	down_regulated
FBgn0034184	2375.04	0.457257	0.137654	3.32179	0.000894434	0.00639967	chr2R	17048874	17053855	+	protein_coding	CG9646	down_regulated
FBgn0005427	551.494	0.457147	0.152581	2.9961	0.00273459	0.0163708	chrX	268508	279718	-	protein_coding	ewg	down_regulated
FBgn0039254	474.745	0.45489	0.153619	2.96115	0.00306489	0.0179953	chr3R	24945236	24947400	+	protein_coding	Nmnat	down_regulated
FBgn0034400	9102.77	0.453448	0.119721	3.78753	0.000152155	0.00143001	chr2R	18836820	18846619	-	protein_coding	CG15099	down_regulated
FBgn0035238	1110.29	0.453438	0.0859308	5.27678	1.31e-07	2.78e-06	chr3L	1600725	1602674	-	protein_coding	CG12104	down_regulated
FBgn0031285	4068.56	0.453064	0.0979289	4.62646	3.72e-06	5.58e-05	chr2L	821288	824337	+	protein_coding	CG3662	down_regulated
FBgn0260011	1449.75	0.452135	0.15053	3.00363	0.00266784	0.0160431	chr2L	14047581	14048863	+	protein_coding	NimC4	down_regulated
FBgn0036805	1823.19	0.451429	0.0906664	4.97901	6.39e-07	1.16e-05	chr3L	18682894	18684061	-	protein_coding	Chmp1	down_regulated
FBgn0000542	5256.21	0.451422	0.148815	3.03343	0.00241788	0.0147981	chrX	3811697	3857621	+	protein_coding	ec	down_regulated
FBgn0040071	872.155	0.446141	0.0928688	4.804	1.56e-06	2.58e-05	chr3R	16225650	16260329	+	protein_coding	tara	down_regulated
FBgn0037913	2770.89	0.446051	0.126351	3.53026	0.000415157	0.00333812	chr3R	11559895	11567054	-	protein_coding	fabp	down_regulated
FBgn0028703	1058.95	0.445992	0.0793493	5.62062	1.9e-08	4.7e-07	chr2L	6677834	6684364	-	protein_coding	Nhe3	down_regulated
FBgn0037482	1578.54	0.445916	0.116704	3.82093	0.00013295	0.00127647	chr3R	7184100	7186673	-	protein_coding	CG10055	down_regulated
FBgn0026376	1233.93	0.444481	0.149043	2.98224	0.00286151	0.0169596	chr3L	13906896	13925335	-	protein_coding	Rgl	down_regulated
FBgn0027655	2721.05	0.444118	0.124009	3.58134	0.000341836	0.00284269	chr3R	28696241	28734689	+	protein_coding	htt	down_regulated
FBgn0032382	348.465	0.443977	0.153364	2.89493	0.00379248	0.0214539	chr2L	11849957	11852881	+	protein_coding	Mal-B2	down_regulated
FBgn0038220	916.241	0.442022	0.104076	4.24711	2.17e-05	0.000264756	chr3R	14289070	14302276	+	protein_coding	CG12207	down_regulated
FBgn0040918	6162.38	0.441909	0.0722002	6.12061	9.32e-10	2.95e-08	chrX	6257667	6267228	-	protein_coding	schlank	down_regulated
FBgn0052099	238.109	0.441076	0.128008	3.44569	0.000569603	0.00437898	chr3L	12149272	12150329	+	protein_coding	eap	down_regulated
FBgn0031990	3357.09	0.438927	0.131827	3.32956	0.000869843	0.00624674	chr2L	8134246	8159638	-	protein_coding	CG8552	down_regulated
FBgn0039637	3763.55	0.436898	0.0916902	4.76494	1.89e-06	3.07e-05	chr3R	29123369	29128247	+	protein_coding	CG11880	down_regulated
FBgn0032210	981.087	0.436767	0.0941503	4.63904	3.5e-06	5.31e-05	chr2L	10295858	10299847	-	protein_coding	CYLD	down_regulated
FBgn0031752	1174.08	0.435648	0.119077	3.65855	0.000253649	0.00220904	chr2L	5949449	5955235	+	protein_coding	CG9044	down_regulated
FBgn0014380	1205.87	0.435616	0.116797	3.7297	0.000191711	0.00173172	chr3R	9497100	9502581	-	protein_coding	RhoL	down_regulated
FBgn0039132	2863.69	0.435504	0.0981752	4.43599	9.17e-06	0.000123661	chr3R	23958650	23962555	+	protein_coding	AP-1sigma	down_regulated
FBgn0058191	2361.73	0.435501	0.12223	3.56297	0.000366683	0.00301878	chr2R	1264139	1267747	+	protein_coding	CG40191	down_regulated
FBgn0039266	2777.32	0.435229	0.086341	5.04081	4.64e-07	8.71e-06	chr3R	25049615	25053074	+	protein_coding	CG11791	down_regulated
FBgn0034644	1449.32	0.435184	0.1004	4.33448	1.46e-05	0.000187201	chr2R	21646176	21657935	+	protein_coding	CG10082	down_regulated
FBgn0038286	1936.73	0.433524	0.099053	4.37669	1.2e-05	0.000158182	chr3R	15079319	15095631	-	protein_coding	CG6966	down_regulated
FBgn0011722	11244.2	0.433141	0.0906855	4.77629	1.79e-06	2.93e-05	chr2L	6415178	6423310	-	protein_coding	Tig	down_regulated
FBgn0032642	692.286	0.432352	0.103977	4.15817	3.21e-05	0.000373032	chr2L	17481230	17482037	+	protein_coding	CG5110	down_regulated
FBgn0032218	679.629	0.43178	0.130432	3.31038	0.000931679	0.00660207	chr2L	10317496	10323102	-	protein_coding	CG5381	down_regulated
FBgn0031190	2220.43	0.428432	0.0716746	5.97747	2.27e-09	6.62e-08	chrX	22474850	22482357	-	protein_coding	CG12576	down_regulated
FBgn0038065	2357.88	0.42784	0.0926863	4.616	3.91e-06	5.84e-05	chr3R	12628030	12630495	+	protein_coding	Snx3	down_regulated
FBgn0050392	686.096	0.42714	0.145828	2.92908	0.00339972	0.0197121	chr2R	21290913	21292181	-	protein_coding	CG30392	down_regulated
FBgn0024230	350.812	0.426627	0.107966	3.9515	7.77e-05	0.000804961	chr2L	19442832	19444750	-	protein_coding	Hs2st	down_regulated
FBgn0052512	1321.43	0.426252	0.139686	3.0515	0.00227701	0.0140974	chrX	21062276	21067540	-	protein_coding	CG32512	down_regulated
FBgn0034694	785.914	0.426063	0.0854086	4.98853	6.08e-07	1.11e-05	chr2R	22103176	22105963	+	protein_coding	CG6613	down_regulated
FBgn0038686	714.53	0.425976	0.0998883	4.26453	2e-05	0.00024748	chr3R	19178084	19180538	-	protein_coding	CG5555	down_regulated
[truncated: 8,688 more rows]
